# Supplementary material for: Transcriptomic Characterization of C57BL/6 Mouse Embryonic Stem Cell Differentiation and Its Modulation by Developmental Toxicants
Source: PLoS One. 2014 Sep 23;9(9):e108510. doi: 10.1371/journal.pone.0108510 (PMC4172731; doi:10.1371/journal.pone.0108510)
Supplement: Table S1 — Full list of DEGs across different time points during ESC differentiation. Using stringent criteria of Bonferroni-adjusted p<0.05 and fold change (FC)>2.0, a total of 1996 DEGs were found differentially expressed, with 1229 upregulated and 767 downregulated along the time course. Out of these probesets, 1675 were mapped to the DAVID database as annotated genes. (XLSX) [file pone.0108510.s001.xlsx]

## Sheet: Table S1
ranking_order	pvalue	fold	gen_id_mfr	spotid	refseq	locusid	DAVID id	genebankacc	gene symbol	gene name
1	0	0.122	17456934	22824585	17294			NM_001252292
2	0	0.4109	17543264	22833439	94275		455870	ENSMUST00000026142		melanoma antigen, family D, 1
3	0	6.6487	17430968	22822352	269589	269589	425864	NM_031393	Sytl1	synaptotagmin-like 1; similar to synaptotagmin-like 1
4	0	0.4326	17531001	22832109	20350	20350	469574	NM_011349	Sema3f	sema domain, immunoglobulin domain (Ig), short basic domain, secreted, (semaphorin) 3F
5	0	16.8586	17334065	22813111	332221	332221	466231	NM_001033425	Zscan10	zinc finger and SCAN domain containing 10
6	0	0.0284	17224180	22802268	16011		482198	ENSMUST00000027377		insulin-like growth factor binding protein 5
7	0	0.3838	17420425	22821348	15441	15441	428498	NM_001122897	Hp1bp3	heterochromatin protein 1, binding protein 3
8	0	0.0738	17545106	22833639	12338	12338	465288	NM_007603	Capn6	calpain 6
9	0	0.0821	17389608	22818425	17536		426897	ENSMUST00000110907		Meis homeobox 2
10	0	0.0759	17471222	22826131	12444	12444	423915	NM_009829	Ccnd2	cyclin D2
11	0	14.8241	17522876	22831381	13813	13813	456182	NM_010136	Eomes	eomesodermin homolog (Xenopus laevis)
12	0	0.0551	17287827	22808435	21810	21810	432610	NM_009369	Tgfbi	transforming growth factor, beta induced
13	0	0.0346	17364098	22815971	11475	11475	461305	NM_007392	Acta2	actin, alpha 2, smooth muscle, aorta
14	0	102.767	17531685	22832160	21667	21667	433070	NM_011562	Tdgf1	predicted gene 6148; teratocarcinoma-derived growth factor 1; similar to cripto
15	0	3.6379	17527606	22831812	56380			ENSMUST00000171444
16	0	0.3052	17354629	22815067	15531		428986	ENSMUST00000066785		N-deacetylase/N-sulfotransferase (heparan glucosaminyl) 1
17	0	3.5044	17470540	22826065	13619			ENSMUST00000160696
18	0	25.741	17377963	22817345	13436	13436	464499	NM_001003961	Dnmt3b	DNA methyltransferase 3B
19	0	0.0982	17256264	22805326	16010	16010	478914	NM_010517	Igfbp4	insulin-like growth factor binding protein 4
20	0	9.5378	17549422	22835022
21	0	9.5378	17549812	22835215
22	0	0.124	17280310	22807541	15902	15902	445664	NM_010496	Id2	inhibitor of DNA binding 2
23	0	9.9279	17533031	22832312	18715	18715	465119	NM_138606	Pim2	proviral integration site 2
24	0	3.2738	17313895	22811184	29870	29870	471218	NM_001168672	Gtse1	G two S phase expressed protein 1
25	0	8.8722	17421511	22821453	667666	667666		NM_001177545	Zfp600
26	0	0.2305	17414277	22820788	242466	242466	421624	NM_172867	Zfp462	zinc finger protein 462
27	0	0.0695	17398416	22819239	54635	54635	435697	NM_019971	Pdgfc	platelet-derived growth factor, C polypeptide
28	0	0.0665	17437302	22822880	20563	20563	479725	NM_178804	Slit2	slit homolog 2 (Drosophila)
29	0	6.5552	17530863	22832096	102626	102626	454014	NM_178907	Mapkapk3	mitogen-activated protein kinase-activated protein kinase 3
30	0	0.0413	17512153	22830318	12552	12552	421780	NM_009866	Cdh11	cadherin 11
31	0	0.0697	17323192	22812016	20583	20583	459670	NM_011415	Snai2	snail homolog 2 (Drosophila)
32	0	13.1619	17532755	22832295	331374	331374	472457	NM_177914	Dgkk	diacylglycerol kinase kappa
33	0	0.1198	17237547	22803517	70574	70574	449591	NM_027468	Cpm	carboxypeptidase M
34	0	0.1302	17498245	22828965	12577	12577	475371	NM_001161624	Cdkn1c	cyclin-dependent kinase inhibitor 1C (P57)
35	0	0.1004	17243839	22804165	17172		426863	ENSMUST00000020243		achaete-scute complex homolog 1 (Drosophila)
36	0	0.3007	17385684	22818003	56878	56878	440945	NM_001141932	Rbms1	RNA binding motif, single stranded interacting protein 1
37	0	0.2985	17237208	22803481	13008	13008	443424	NM_007792	Csrp2	cysteine and glycine-rich protein 2
38	0	38.9614	17462694	22825202	71950		434163	ENSMUST00000012540		similar to Nanog homeobox; Nanog homeobox
39	0	0.0565	17498142	22828955	16002		447466	ENSMUST00000105936		insulin-like growth factor 2
40	0	0.2838	17420016	22821323	15903		471431	ENSMUST00000008016		inhibitor of DNA binding 3
41	0	7.6975	17396162	22819019	12349	12349	432170	NM_009801	Car2	carbonic anhydrase 2
42	0	0.1499	17526707	22831736	235320	235320	442194	NM_001033324	Zbtb16	zinc finger and BTB domain containing 16
43	0	0.2486	17262887	22805927	11749	11749	421399	NM_013472	Anxa6	annexin A6
44	0	0.1811	17367055	22816327	22352		425310	ENSMUST00000028062		vimentin
45	0	2.1075	17363683	22815934	52874	52874	450669	NM_177474	D19Bwg1357e	DNA segment, Chr 19, Brigham & Women's Genetics 1357 expressed
46	0	0.1348	17339772	22813630	240168	240168	426274	NM_207246	Rasgrp3	RAS, guanyl releasing protein 3
47	0	2.3658	17431895	22822437	69902	69902	459531	NM_023536	Mrto4	predicted gene 9178; MRT4, mRNA turnover 4, homolog (S. cerevisiae); predicted gene 5633
48	0	0.2796	17312774	22811087	104445	104445	442784	NM_027219	Cdc42ep1	CDC42 effector protein (Rho GTPase binding) 1
49	0	0.043	17397185	22819106	329628	329628	434706	NM_183221	Fat4	FAT tumor suppressor homolog 4 (Drosophila)
50	0	0.0295	17389510	22818418	11464		438632	ENSMUST00000090269		actin, alpha, cardiac muscle 1; similar to alpha-actin (AA 27-375)
51	0	3.1887	17402283	22819603	14630		425831	ENSMUST00000029769		glutamate-cysteine ligase, modifier subunit
52	0	0.377	17533665	22832384	236733	236733	440240	NM_145628	Usp11	ubiquitin specific peptidase 11
53	0	0.2144	17227910	22802589	545370	545370	444392	NM_001024720	Hmcn1	hemicentin 1
54	0	2.9162	17243957	22804177	70683	70683	452900	NM_175158	Utp20	UTP20, small subunit (SSU) processome component, homolog (yeast)
55	0	10.9036	17517349	22830902	72022	72022	443174	NM_028060	Slc35f2	solute carrier family 35, member F2
56	0	0.2234	17325514	22812210	14314		454414	ENSMUST00000114763		follistatin-like 1
57	0	0.0546	17504399	22829583	12562	12562	446981	NM_009868	Cdh5	cadherin 5
58	0	0.0518	17492066	22828293	11819	11819	434891	NM_183261	Nr2f2	similar to COUP-TFI; nuclear receptor subfamily 2, group F, member 2
59	0	0.1398	17395985	22818996	80892	80892	463605	NM_030708	Zfhx4	zinc finger homeodomain 4
60	0	5.1311	17276520	22807119	108156	108156	455917	NM_138745	Mthfd1	methylenetetrahydrofolate dehydrogenase (NADP+ dependent), methenyltetrahydrofolate cyclohydrolase, formyltetrahydrofolate synthase
61	0	0.4557	17329258	22812597	319765	319765	437429	NM_183029	Igf2bp2	insulin-like growth factor 2 mRNA binding protein 2
62	0	0.2537	17295482	22809290	17755	17755	425429	NM_008634	Mtap1b	microtubule-associated protein 1B
63	0	0.2852	17528456	22831886	70549	70549	467639	NM_001081242	Tln2	talin 2
64	0	0.2091	17479834	22827004	108797	108797	426953	NM_175366	Mex3b	mex3 homolog B (C. elegans)
65	0	0.0841	17510685	22830182	13617	13617	445991	NM_010332	Ednra	endothelin receptor type A
66	0	0.0549	17354513	22815058	14119	14119	430691	NM_010181	Fbn2	similar to fibrillin 2; fibrillin 2
67	0	0.0412	17446580	22823695	654796	20423	468060	NM_009170	Shh	sonic hedgehog
68	0	0.0551	17231694	22802933	22634	22634	454647	NM_009538	Plagl1	pleiomorphic adenoma gene-like 1
69	0	0.2753	17293607	22809117	19206	19206	431478	NM_008957	Ptch1	patched homolog 1
70	0	0.1922	17285225	22808121	18073	18073	478950	NM_010917	Nid1	similar to Nidogen precursor (Entactin); nidogen 1; similar to Nid1 protein
71	0	8.0415	17260524	22805684	171395	171395	458556	AB061684	Pkd1l1	polycystic kidney disease 1 like 1
72	0	0.1849	17546093	22833769	19241		462979	ENSMUST00000112172		thymosin, beta 4, X chromosome; similar to thymosin beta-4
73	0	7.4756	17518616	22831017	71973	71973	456085	NM_028030	Rbpms2	predicted gene 3470; RNA binding protein with multiple splicing 2
74	0	8.3491	17549398	22835010
75	0	8.3491	17549784	22835201
76	0	0.1909	17494610	22828596	233651	233651	449486	NM_001162943	Dchs1	dachsous 1 (Drosophila)
77	0	3.5705	17545159	22833644	27494		476374	ENSMUST00000112836		angiomotin
78	0	0.2312	17294738	22809230	13003	13003	474966	NM_001081249	Vcan	versican
79	0	0.1237	17537271	22832796	245595	245595	464852	NM_177747	Zfp711	zinc finger protein 711
80	0	0.139	17405075	22819887	73173	73173	426461	NM_130448	Pcdh18	protocadherin 18
81	0	3.3039	17277043	22807163	73828	73828	434904	NM_030246	Dcaf4	WD repeat domain 21
82	0	0.1061	17351027	22814715	18596		452447	ENSMUST00000115274		platelet derived growth factor receptor, beta polypeptide
83	0	0.2868	17295877	22809315	59079	59079	475164	NM_001005868	Erbb2ip	Erbb2 interacting protein
84	0	0.3391	17492478	22828333	269951	269951	476033	NM_173011	Idh2	isocitrate dehydrogenase 2 (NADP+), mitochondrial
85	0	0.3548	17292346	22808987	18676	18676	443542	NM_011078	Phf2	PHD finger protein 2
86	0	0.1244	17449939	22824006	71914	71914	457390	NM_133738	Antxr2	anthrax toxin receptor 2
87	0	0.0496	17402981	22819671	59308		483017	ENSMUST00000122064		endomucin
88	0	0.3871	17404432	22819818	72007	72007	456688	NM_173182	Fndc3b	fibronectin type III domain containing 3B
89	0	0.0416	17516412	22830811	100042464	100042464		NR_015483	2610203C20Rik
90	0	0.1179	17277788	22807236	399558	399558	455818	NM_201518	Flrt2	fibronectin leucine rich transmembrane protein 2
91	0	0.3208	17410542	22820427	18033	18033	427457	NM_008689	Nfkb1	nuclear factor of kappa light polypeptide gene enhancer in B-cells 1, p105
92	0	0.0854	17309268	22810764	13618	13618	462724	NM_007904	Ednrb	endothelin receptor type B
93	0	0.0301	17289009	22808578	12950	12950	433889	NM_013500	Hapln1	hyaluronan and proteoglycan link protein 1
94	0	0.0595	17448924	22823908	16542		432000	ENSMUST00000113516		kinase insert domain protein receptor
95	0	5.1348	17319554	22811699	29858	29858	462944	NM_013872	Pmm1	phosphomannomutase 1
96	0	9.3835	17383373	22817831	69327	69327	471134	BC099566	1700007K13Rik	RIKEN cDNA 1700007K13 gene
97	0	0.171	17317167	22811484	15117	15117	482233	NM_008216	Has2	hyaluronan synthase 2
98	0	0.1449	17390879	22818511	14118		469019	ENSMUST00000103234		fibrillin 1
99	0	0.2261	17404478	22819823	14013		460542	ENSMUST00000108271		ecotropic viral integration site 1
100	0	0.2624	17218727	22801784	387210	474332	453496	NR_002870	Dnm3os	dynamin 3, opposite strand
101	0	0.1364	17348320	22814448	381157	381157	449240	NM_001083628	Greb1l	cDNA sequence AK220484
102	0	0.3696	17302754	22810138	105559	105559	457193	NM_175341	Mbnl2	muscleblind-like 2
103	0	0.3213	17330815	22812752	224170	224170	424925	NM_001110017	Dzip3	DAZ interacting protein 3, zinc finger
104	0	0.1941	17545712	22833729	245684		443832	ENSMUST00000026750		connector enhancer of kinase suppressor of Ras 2
105	0	4.2102	17305221	22810350	70564	70564	436954	NM_027464	5730469M10Rik	RIKEN cDNA 5730469M10 gene
106	0	5.6915	17549440	22835031
107	0	5.6915	17549828	22835223
108	0	5.6915	17549876	22835247
109	0	5.6915	17549878	22835248
110	0	0.3279	17266563	22806238	78889	78889	432720	NM_019653	Wsb1	WD repeat and SOCS box-containing 1
111	0	0.3505	17528430	22831885	22003		482030	ENSMUST00000113690		tropomyosin 1, alpha
112	0	0.3282	17455855	22824491	213819		456343	ENSMUST00000015333		CAS1 domain containing 1; similar to O-acetyltransferase
113	0	0.1276	17387385	22818108	54598		457704	ENSMUST00000074262		calcitonin receptor-like
114	0	0.1889	17302656	22810123	23888	23888	473719	NM_001079844	Gpc6	predicted gene 4672; glypican 6; similar to Glypican 6
115	0	0.1117	17525310	22831585	14247	14247	476997	NM_008026	Fli1	Friend leukemia integration 1
116	0	5.6629	17224738	22802312	252903	252903	423944	NM_183027	Ap1s3	predicted gene 8532; similar to adaptor-related protein complex AP-1, sigma 3; adaptor-related protein complex AP-1, sigma 3
117	0	0.2695	17541681	22833252	14734	14734	472777	NM_016697	Gpc3	glypican 3
118	0	0.2525	17502729	22829442	622675	622675	482022	NM_178267	Zfp827	zinc finger protein 827
119	0	4.1142	17241646	22803976	216049	216049	464203	NM_178679	Zfp365	zinc finger protein 365
120	0	2.7116	17233347	22803101	14609	14609	440260	NM_010288	Gja1	gap junction protein, alpha 1
121	0	0.3038	17307905	22810638	12934	12934	478374	NM_009955	Dpysl2	dihydropyrimidinase-like 2
122	0	0.4086	17309698	22810811	70551	70551	449617	NM_028651	Tmtc4	transmembrane and tetratricopeptide repeat containing 4
123	0	0.2326	17548193	22834384	100862060	22352	425310	NM_011701	Vim	vimentin
124	0	0.3116	17260668	22805695	14783	14783	457497	NM_010345	Grb10	growth factor receptor bound protein 10
125	0	0.2916	17289037	22808583	66970	66970	431541	NM_024272	Ssbp2	single-stranded DNA binding protein 2; predicted gene 12470
126	0	0.1963	17352884	22814886	12558		445870	ENSMUST00000025166		cadherin 2; similar to N-cadherin
127	0	6.6156	17388974	22818355	211896	211896	443468	NM_144804	Depdc7	DEP domain containing 7
128	0	5.5851	17277287	22807185	432677	432677	424533	NM_001168588	Vrtn	RIKEN cDNA 7420416P09 gene
129	0	0.3255	17322113	22811911	16691	16691	463007	NM_031170	Krt8	predicted gene 5604; keratin 8
130	0	0.0066	17397575	22819153	50706	50706	448892	NM_015784	Postn	periostin, osteoblast specific factor
131	0	3.8311	17430833	22822335	100306944	100306944		NR_028512	Snora73a
132	0	0.3142	17224661	22802303	13838	13838	443042	NM_007936	Epha4	Eph receptor A4
133	0	10.9493	17470031	22826028	11689	11689	421872	NM_009662	Alox5	arachidonate 5-lipoxygenase
134	0	0.3077	17276396	22807118	319565	319565	463308	NM_001005510	Syne2	synaptic nuclear envelope 2
135	0	7.4613	17293854	22809140	386626	628924	475119	AB010340	Mszf81	mszf81
136	0	2.3412	17252827	22805019	104662	104662	429599	NM_177325	Tsr1	similar to CG7338-PA; TSR1, 20S rRNA accumulation, homolog (yeast)
137	0	4.4543	17394865	22818884	99377	99377	452779	NM_175303	Sall4	sal-like 4 (Drosophila)
138	0	0.2726	17352824	22814878	225207	225207	441655	NM_145492	Zfp521	zinc finger protein 521
139	0	0.1441	17504829	22829619	15484	15484	459668	NM_008289	Hsd11b2	hydroxysteroid 11-beta dehydrogenase 2
140	0	0.3782	17346679	22814302	224938	224938	459329	NM_001025309	Pja2	praja 2, RING-H2 motif containing
141	0	0.1033	17281337	22807651	15375	15375	435179	NM_008259	Foxa1	forkhead box A1; similar to Hepatocyte nuclear factor 3-alpha (HNF-3A) (Forkhead box protein A1)
142	0	5.2965	17349423	22814542	20890		478858	ENSMUST00000012426		wingless-related MMTV integration site 8A
143	0	2.1366	17492661	22828344	29875	29875	469374	NM_016721	Iqgap1	IQ motif containing GTPase activating protein 1
144	0	0.2971	17539125	22832998	110651		483210	ENSMUST00000033671		ribosomal protein S6 kinase polypeptide 3
145	0	0.1441	17469967	22826025	67784	67784	455815	NM_026376	Plxnd1	plexin D1
146	0	0.2226	17426638	22821934	100046763	19266	466510	NM_011211	Ptprd	protein tyrosine phosphatase, receptor type, D
147	0	0.3485	17226736	22802488	17164	17164	446611	NM_008551	Mapkapk2	MAP kinase-activated protein kinase 2
148	0	2.3623	17310912	22810897	114128	114128	425628	NM_033521	Laptm4b	predicted gene 6705; lysosomal-associated protein transmembrane 4B
149	0	0.134	17348202	22814434	21417	21417	479390	NM_011546	Zeb1	zinc finger E-box binding homeobox 1
150	0	2.0224	17505197	22829647	21771	21771	457364	NM_011574	Cirh1a	cirrhosis, autosomal recessive 1A (human)
151	0	0.2931	17315245	22811301	16668	16668	429349	NM_010664	Krt18	keratin 18
152	0	4.3095	17394527	22818855
153	0	0.379	17435189	22822725	69188	69188	429825	NM_026984	Mll5	myeloid/lymphoid or mixed-lineage leukemia 5
154	0	6.7831	17211739	22801196	12627	12627	428249	NM_007685	Cfc1	cripto, FRL-1, cryptic family 1
155	0	0.0648	17306532	22810510	17888	17888	441641	NM_001164171	Myh6	myosin, heavy polypeptide 6, cardiac muscle, alpha
156	0	0.3024	17302802	22810142	223254	223254	477545	NM_134082	Farp1	FERM, RhoGEF (Arhgef) and pleckstrin domain protein 1 (chondrocyte-derived); similar to FERMRhoGEF (Arhgef) and pleckstrin domain protein 1
157	0	5.0443	17421033	22821393	13836	13836	453663	NM_010139	Epha2	Eph receptor A2
158	0	0.0722	17260815	22805713	17268	17268		NM_001193271	Meis1
159	0	2.7426	17357236	22815308	14705	14705	474486	NM_001136064	Bscl2	Bernardinelli-Seip congenital lipodystrophy 2 homolog (human)
160	0	0.3394	17329946	22812664	545156	545156		NM_177357	Kalrn
161	0	2.9235	17402936	22819667	67547	67547	461965	NM_001135150	Slc39a8	solute carrier family 39 (metal ion transporter), member 8
162	0	0.0777	17434973	22822703	20348		450023	ENSMUST00000030568		sema domain, immunoglobulin domain (Ig), short basic domain, secreted, (semaphorin) 3C
163	0	0.3075	17308361	22810670	12153	12153		NR_033241	Bmp1
164	0	3.7033	17225630	22802390	16560	16560	443127	NM_008440	Kif1a	kinesin family member 1A
165	0	0.4333	17274703	22806955	69675	69675	477855	NM_181395	Pxdn	peroxidasin homolog (Drosophila)
166	0	5.9053	17285488	22808143	218038	218038	445387	NM_175007	Amph	amphiphysin
167	0	0.2124	17455878	22824492	170676	170676	465673	NM_130877	Peg10	paternally expressed 10
168	0	9.4051	17395649	22818966	277353	277353	473518	NM_178254	Tcfl5	transcription factor-like 5 (basic helix-loop-helix)
169	0	0.4463	17346231	22814267	19280	19280	452830	NM_011218	Ptprs	protein tyrosine phosphatase, receptor type, S
170	0	0.2521	17414651	22820829	72701	72701	422685	NM_028326	Zfp618	zinc fingerprotein 618
171	0	0.1603	17456084	22824517	114142	114142	467696	NM_053242	Foxp2	forkhead box P2
172	0	4.3042	17232055	22802970	20393	20393	455205	NM_011361	Sgk1	serum/glucocorticoid regulated kinase 1
173	0	2.1028	17515566	22830679	77862	69091	481975	NM_178027	Vps26b	vacuolar protein sorting 26 homolog B (yeast)
174	0	0.4004	17326208	22812277	208650	208650	481808	NM_001033238	Cblb	Casitas B-lineage lymphoma b
175	0	4.9049	17301697	22810004	21933	21933	461263	NM_020275	Tnfrsf10b	tumor necrosis factor receptor superfamily, member 10b
176	0	0.1944	17412296	22820599	13841	13841	426675	NM_010141	Epha7	Eph receptor A7
177	0	46.391	17333121	22812994	20997	20997	458811	NM_009309	T	brachyury
178	0	0.4254	17279210	22807424	16593	16593	432529	NM_001025360	Klc1	kinesin light chain 1; similar to Kinesin light chain 1
179	0	0.1732	17245422	22804310	15364	15364	426385	NM_010441	Hmga2	predicted gene 7996; high mobility group AT-hook 2
180	0	0.0562	17386778	22818089	22138	22138	452967	NM_011652	Ttn	titin
181	0	0.1878	17219997	22801907	269152	269152	467986	NM_001161665	Kif26b	kinesin family member 26B
182	0	0.3958	17427494	22822034	67299	67299	453305	NM_026082	Dock7	dedicator of cytokinesis 7
183	0	40.2799	17469116	22825945	22044	22044	470316	NM_009426	Trh	thyrotropin releasing hormone
184	0	0.2216	17285244	22808125	18073	18073		NM_010917	Nid1
185	0	3.8431	17290083	22808700	13723	13723	466870	NM_010330	Emb	embigin
186	0	4.2959	17249036	22804677	14584	14584	431659	NM_013529	Gfpt2	glutamine fructose-6-phosphate transaminase 2
187	0	0.2644	17375557	22817117	214968		437896	ENSMUST00000103241		sema domain, transmembrane domain (TM), and cytoplasmic domain, (semaphorin) 6D
188	0	0.3996	17282216	22807740	12192	12192	428974	NM_007564	Zfp36l1	zinc finger protein 36, C3H type-like 1
189	0	0.0935	17426808	22821947	329872	329872	456242	NM_177863	Frem1	Fras1 related extracellular matrix protein 1
190	0	0.3596	17322750	22811977	268860	268860	462798	NM_172961	Abat	4-aminobutyrate aminotransferase
191	0	0.0841	17498126	22828954	735280	14955	468594	NR_001592	H19	H19 fetal liver mRNA
192	0	3.2712	17401335	22819517	20501	20501	459346	NM_009196	Slc16a1	solute carrier family 16 (monocarboxylic acid transporters), member 1
193	0	0.1437	17526776	22831742	17967	17967	454367	NM_001081445	Ncam1	neural cell adhesion molecule 1
194	0	0.4239	17359436	22815536	212391		434235	ENSMUST00000067795		ligand dependent nuclear receptor corepressor
195	0	0.3366	17219554	22801863	93842	93842	438529	NM_033608	Igsf9	immunoglobulin superfamily, member 9
196	0	2.2907	17421694	22821468	20810	20810	430721	NM_009272	Srm	spermidine synthase
197	0	0.4661	17213321	22801319	12168	12168	445564	NM_007561	Bmpr2	bone morphogenic protein receptor, type II (serine/threonine kinase)
198	0	0.2782	17355607	22815159	240427	240427	479254	NM_053099	Setbp1	SET binding protein 1
199	0	0.3688	17509315	22830048	23965	23965	431313	NM_011857	Odz3	odd Oz/ten-m homolog 3 (Drosophila)
200	0	0.0325	17212461	22801260	12825	12825	451574	NM_009930	Col3a1	collagen, type III, alpha 1
201	0	6.9226	17386210	22818037	14725	14725	427131	NM_001081088	Lrp2	low density lipoprotein receptor-related protein 2
202	0	0.1586	17535245	22832578	14266	14266	446713	NM_008032	Aff2	AF4/FMR2 family, member 2
203	0	0.1731	17400622	22819459	280411	280411	464685	NM_001163170	Lix1l	Lix1-like
204	0	0.1283	17355790	22815179	110796	110796	442181	NM_001081300	Tshz1	teashirt zinc finger family member 1
205	0	0.2171	17548160	22834368	791267	791267	478525	AK048812	Gm16488	predicted gene 16488
206	0	0.3552	17336906	22813345	51793	51793		NM_001190449	Ddah2
207	0	0.4669	17233638	22836247
208	0	3.9909	17243382	22804122	14676	14676	435133	NM_010304	Gna15	guanine nucleotide binding protein, alpha 15
209	0	0.4957	17351594	22814768	21413	21413	482380	NM_013685	Tcf4	transcription factor 4
210	0	2.7845	17273292	22806823	67880	67880	470327	NM_026428	Dcxr	dicarbonyl L-xylulose reductase
211	0	0.344	17340845	22813743	16004	16004	424145	NM_010515	Igf2r	insulin-like growth factor 2 receptor
212	0	0.2989	17235748	22803332	14797	14797	423838	NM_010347	Aes	amino-terminal enhancer of split
213	0	4.3639	17325261	22812183	66667	66667	472929	NM_175111	Hspbap1	Hspb associated protein 1
214	0	0.1955	17319887	22811731	64706	64706	452073	NM_022723	Scube1	signal peptide, CUB domain, EGF-like 1
215	0	0.2815	17500391	22829184	68867	68867	435551	NM_175136	Rnf122	ring finger protein 122
216	0	6.629	17548468	22834513	71973	71973		NM_028030	Rbpms2
217	0	0.1962	17221375	22802032	14048	14048	451047	NM_010164	Eya1	eyes absent 1 homolog (Drosophila)
218	0	2.9695	17525578	22831617	56857	56857	455993	NM_001145960	Slc37a2	solute carrier family 37 (glycerol-3-phosphate transporter), member 2
219	0	2.8842	17407001	22820084	13638		435444	ENSMUST00000029673		ephrin A3; similar to Ephrin A3
220	0	35.2138	17230463	22802804	27217	27217	455511	NM_013729	Mixl1	Mix1 homeobox-like 1 (Xenopus laevis)
221	0	0.2034	17337770	22813456	224792	224792	446182	NM_001081178	Gpr116	G protein-coupled receptor 116
222	0	5.7768	17358214	22815424	16601	16601	461741	NM_010638	Klf9	Kruppel-like factor 9
223	0	27.3103	17439517	22823098	14176	14176	421987	NM_010203	Fgf5	fibroblast growth factor 5
224	0	0.3624	17438246	22822967	18595	18595	471587	NM_001083316	Pdgfra	platelet derived growth factor receptor, alpha polypeptide
225	0	0.2584	17402193	22819601	214137		469730	ENSMUST00000037958		Rho GTPase activating protein 29
226	0	3.4074	17408052	22820209	21748	21748	452272	NR_001579	Terc	hypothetical protein LOC100045949; telomerase RNA component
227	0	2.0528	17322200	22811917	223921	223921	428909	NM_153416	Aaas	achalasia, adrenocortical insufficiency, alacrimia
228	0	0.3861	17430276	22822285	230761	230761	447333	NM_001081098	Zfp362	zinc finger protein 362
229	0	0.3666	17238494	22803603	68094	68094	483012	NM_001114097	Smarcc2	SWI/SNF related, matrix associated, actin dependent regulator of chromatin, subfamily c, member 2
230	0	0.0871	17326685	22812331	77994	77994		NR_015543	2810055G20Rik
231	0	0.22	17271632	22806696	237979		449331	ENSMUST00000041627		sidekick homolog 2 (chicken)
232	0	0.3479	17353153	22814909	106957	106957	431616	NM_139143	Slc39a6	solute carrier family 39 (metal ion transporter), member 6
233	0	2.2124	17497091	22828852	18242	18242	470949	NM_016978	Oat	ornithine aminotransferase
234	0	0.3171	17405154	22819895	433586	433586	472314	NM_001004176	Maml3	mastermind like 3 (Drosophila)
235	0	0.1598	17396186	22819022	70441	70441		NR_033490	2610100L16Rik
236	0	0.3487	17481916	22827258	57342	57342	466336	NM_020606	Parva	parvin, alpha
237	0	3.3551	17515617	22830681	235086	235086	475811	NM_001129787	Igsf9b	immunoglobulin superfamily, member 9B
238	0	4.5385	17217083	22801635	212933	212933	476124	NM_178079	Pm20d1	peptidase M20 domain containing 1
239	0	0.0824	17316780	22811450	11600		470275	ENSMUST00000022921		angiopoietin 1
240	0	0.376	17406002	22819988	73124	73124	423810	NM_175193	Golim4	golgi integral membrane protein 4
241	0	2.6814	17213990	22801370	108147		422774	ENSMUST00000027384		5-aminoimidazole-4-carboxamide ribonucleotide formyltransferase/IMP cyclohydrolase; similar to 5-aminoimidazole-4-carboxamide ribonucleotide formyltransferase/IMP cyclohydrolase
242	0	0.1587	17326801	22812353	67374	67374	431095	NM_023844	Jam2	junction adhesion molecule 2
243	0	6.924	17498251	22828966	22113	22113	476551	NM_009434	Phlda2	pleckstrin homology-like domain, family A, member 2
244	0	0.3627	17446269	22823668	66993		474046	ENSMUST00000088295		RIKEN cDNA 2010209O12 gene
245	0	0.2836	17339729	22813629	268977	268977	466886	NM_019919	Ltbp1	latent transforming growth factor beta binding protein 1
246	0	0.2831	17264588	22806065	216848		470260	ENSMUST00000108661		chromodomain helicase DNA binding protein 3
247	0	0.3048	17280350	22807546	20666	20666	429417	NM_009234	Sox11	SRY-box containing gene 11
248	0	0.2244	17417407	22821079	18710		455718	ENSMUST00000030464		phosphatidylinositol 3 kinase, regulatory subunit, polypeptide 3 (p55)
249	0	0.3633	17359160	22815513	74055	74055	426264	NM_019588	Plce1	phospholipase C, epsilon 1
250	0	0.3531	17533269	22832344	21912	21912	456748	NM_019634	Tspan7	tetraspanin 7
251	0	2.5093	17489384	22827966	54135	54135	472112	NM_017405	Lsr	lipolysis stimulated lipoprotein receptor
252	0	0.0688	17333318	22813012
253	0	0.2195	17356369	22815233	70445	70445	482075	NM_054042	Cd248	CD248 antigen, endosialin
254	0	0.3902	17486110	22827602	18616		440843	ENSMUST00000051209		paternally expressed 3; antisense transcript gene of Peg3
255	0	0.4923	17273652	22806850	13435	13435	438006	NM_007872	Dnmt3a	DNA methyltransferase 3A
256	0	6.3921	17388999	22818357	228413	228413	479778	NM_178695	Prrg4	proline rich Gla (G-carboxyglutamic acid) 4 (transmembrane); similar to Transmembrane gamma-carboxyglutamic acid protein 4 precursor (Proline-rich Gla protein 4) (Proline-rich gamma-carboxyglutamic acid protein 4)
257	0	27.8395	17402475	22819622	723948	723948		NR_030403	Mir302b
258	0	0.2181	17383858	22817881	13429	13429	461880	NM_010065	Dnm1	dynamin 1
259	0	2.758	17249347	22804702	52530		443314	ENSMUST00000127405		NHP2 ribonucleoprotein homolog (yeast)
260	0	5.5347	17247225	22804481	22271	22271	438857	NM_001159402	Upp1	uridine phosphorylase 1
261	0	0.0761	17506991	22829803	18186	18186	475651	NM_008737	Nrp1	neuropilin 1
262	0	0.3909	17543587	22833470	56364		441475	ENSMUST00000063577		zinc finger, MYM-type 3
263	0	0.1086	17350591	22814671	67847	67847		NM_001199151	Sncaip
264	0	0.3057	17366451	22816177	209630	209630		NM_001177843	Frmd4a
265	0	2.9538	17538060	22832894	245631	245631	462483	NM_001164630	Mum1l1	melanoma associated antigen (mutated) 1-like 1
266	0	0.3031	17292071	22808953	18003	18003	436480	NM_001111324	Nedd9	neural precursor cell expressed, developmentally down-regulated gene 9
267	0	0.2817	17325069	22812172	77446		469746	ENSMUST00000152782		HEG homolog 1 (zebrafish)
268	0	0.3907	17229417	22802702	18514	18514	423205	NM_183355	Pbx1	pre B-cell leukemia transcription factor 1; region containing RIKEN cDNA 2310056B04 gene; pre B-cell leukemia transcription factor 1
269	0	0.2343	17330918	22812764	11658		482730	ENSMUST00000023312		activated leukocyte cell adhesion molecule
270	0	2.6152	17412418	22820611	100019	100019	425264	NM_001081392	Mdn1	midasin homolog (yeast)
271	0	0.387	17292974	22809047	26914	26914	481063	NM_012015	H2afy	H2A histone family, member Y
272	0	2.3986	17521454	22831275	15983	15983	466647	NM_025903	Ifrd2	interferon-related developmental regulator 2
273	0	2.733	17241436	22803952	56200	56200	446926	NM_019553	Ddx21	DEAD (Asp-Glu-Ala-Asp) box polypeptide 21
274	0	3.6936	17289329	22808613	320557	320557	442269	NM_001146045	Fam169a	family with sequence similarity 169, member A
275	0	6.5853	17241954	22804007	14872	14872	469621	NM_010361	Gstt2	glutathione S-transferase, theta 2
276	0	0.2823	17485266	22827509	111975	111975	463107	NR_002855	Igf2as	insulin-like growth factor 2, antisense
277	0	0.2228	17410492	22820420	214133	214133	440198	NM_001040400	Tet2	tet oncogene family member 2
278	0	3.977	17421444	22821446	666532	433791	477205	NM_001085522	Gm13251	predicted gene 13251; predicted gene, OTTMUSG00000010657; RIKEN cDNA 1700029I01 gene
279	0	4.4212	17493005	22828371	14085	14085	448999	NM_010176	Fah	fumarylacetoacetate hydrolase
280	0	0.2325	17224211	22802272	21961	21961	482826	NM_027884	Tns1	tensin 1
281	0	3.544	17343227	22813970	12411		474237	ENSMUST00000067801		cystathionine beta-synthase
282	0	7.3791	17472760	22826277	79362		464346	ENSMUST00000032386		basic helix-loop-helix family, member e41
283	0	0.2339	17276139	22807097	59036	59036		NM_001190466	Dact1
284	0	0.4403	17512229	22830327	234663	234663	449418	NM_001013380	Dync1li2	dynein, cytoplasmic 1 light intermediate chain 2
285	0	3.6487	17430831	22822334	100306945	100306945		NR_028513	Snora73b
286	0	6.1202	17351414	22814749	58801	58801	426082	NM_021451	Pmaip1	phorbol-12-myristate-13-acetate-induced protein 1
287	0	0.1758	17465044	22825471	269831	269831	456925	NM_173007	Tspan12	tetraspanin 12
288	0	0.3527	17344472	22814082	73242	73242	479489	NM_001142744	Atat1	RIKEN cDNA 2610110G12 gene
289	0	0.1393	17550394	22835398
290	0	0.3329	17364280	22815994	226101	226101	478519	NM_001099634	Myof	myoferlin
291	0	0.4264	17520364	22831171	26432	26432	440217	NM_001142916	Plod2	procollagen lysine, 2-oxoglutarate 5-dioxygenase 2
292	0	0.2388	17470235	22826046	12288	12288	421510	NM_009781	Cacna1c	calcium channel, voltage-dependent, L type, alpha 1C subunit
293	0	0.1334	17518962	22831040	12306	12306	472683	NM_007585	Anxa2	similar to Annexin A2 (Annexin II) (Lipocortin II) (Calpactin I heavy chain) (Chromobindin-8) (p36) (Protein I) (Placental anticoagulant protein IV) (PAP-IV); annexin A2
294	0	2.8595	17384717	22817947	14536		437468	ENSMUST00000112877		nuclear receptor subfamily 6, group A, member 1
295	0	2.2253	17437072	22822857	17089	17089	463080	NM_025281	Lyar	Ly1 antibody reactive clone
296	0	0.322	17386396	22818045	78830		421977	ENSMUST00000151937		solute carrier family 25 (mitochondrial carrier, Aralar), member 12
297	0	0.2975	17509537	22830069	72333	72333	435556	NM_001081390	Palld	palladin, cytoskeletal associated protein
298	0	0.3032	17295130	22809262	14062	14062	477603	NM_010169	F2r	coagulation factor II (thrombin) receptor
299	0	2.573	17508593	22829975	67920	67920	479527	NM_026453	Mak16	MAK16 homolog (S. cerevisiae)
300	0	2.3385	17241512	22803957	52463			ENSMUST00000174189
301	0	0.1146	17363407	22815908	16952		425879	ENSMUST00000025561		annexin A1
302	0	0.0999	17403185	22819691	22253	22253	474835	NM_009472	Unc5c	unc-5 homolog C (C. elegans)
303	0	0.1621	17330410	22812710	12549		433377	ENSMUST00000023487		CDC42 GTPase-activating protein
304	0	0.1287	17466624	22825618	65963	65963	444420	NM_001164207	Tmem176b	transmembrane protein 176B
305	0	0.4642	17515921	22830706	57810		473309	ENSMUST00000119129		cell adhesion molecule-related/down-regulated by oncogenes
306	0	0.1933	17316956	22811464	83925	83925	460094	NM_032000	Trps1	trichorhinophalangeal syndrome I (human); similar to Trps1 protein
307	0	6.6259	17465608	22825523	232685	232685	466472	AB041803	AB041803	cDNA sequence AB041803
308	0	2.068	17340307	22813679	17688	17688	444584	NM_010830	Msh6	mutS homolog 6 (E. coli)
309	0	0.4641	17339313	22813597	13823	13823	463233	NM_013813	Epb4.1l3	erythrocyte protein band 4.1-like 3
310	0	0.24	17454310	22824350	71951			ENSMUST00000161827
311	0	7.6519	17391709	22818572	269356	269356	454686	NM_001081162	Slc4a11	solute carrier family 4, sodium bicarbonate transporter-like, member 11
312	0	2.1246	17339476	22813611	72515	72515	475495	NM_175639	Wdr43	WD repeat domain 43; RIKEN cDNA 2610029G23 gene; hypothetical protein LOC674157
313	0	0.2871	17480312	22827059	14389	14389	470158	NM_010248	Gab2	growth factor receptor bound protein 2-associated protein 2
314	0	3.8889	17342027	22813868	100306952	100306952		NR_028515	Snora78
315	0	2.2229	17521014	22831232	102632	102632	474409	NM_175324	Acad11	nephronophthisis 3 (adolescent); acyl-Coenzyme A dehydrogenase family, member 11
316	0	7.0107	17415702	22820945	381591	381591	460645	NM_001081202	L1td1	LINE-1 type transposase domain containing 1
317	0	0.1405	17496947	22828839	14183	14183	475368	NM_010207	Fgfr2	fibroblast growth factor receptor 2
318	0	0.1453	17284114	22807932	12709	12709	437127	NM_021273	Ckb	similar to creatine kinase, brain; predicted gene 12892; creatine kinase, brain
319	0	0.1548	17547988	22834288	100502594			XR_141809
320	0	0.3309	17465997	22825553	209032	209032	443103	NM_172467	Zc3hav1l	zinc finger CCCH-type, antiviral 1-like
321	0	0.4064	17324451	22812117	210126	210126	442314	NM_178665	Lpp	LIM domain containing preferred translocation partner in lipoma
322	0	0.3638	17213213	22801307	12370	12370	458551	NM_009812	Casp8	caspase 8
323	0	0.0246	17236800	22803434	13179	13179	425598	NM_007833	Dcn	decorin
324	0	0.2092	17301823	22810016	14586	14586	454054	NM_008115	Gfra2	glial cell line derived neurotrophic factor family receptor alpha 2
325	0	0.3697	17301634	22810000	94352	94352	434347	NM_033325	Loxl2	lysyl oxidase-like 2
326	0	2.2723	17489886	22828018	12447		453375	ENSMUST00000108023		cyclin E1
327	0	0.2954	17426497	22821917	230316		457030	ENSMUST00000107359		multiple EGF-like-domains 9
328	0	0.1621	17224071	22802262	14268	14268	482407	NM_010233	Fn1	fibronectin 1
329	0	0.12	17364341	22815996	19662	19662	433458	NM_001159487	Rbp4	retinol binding protein 4, plasma
330	0	0.2026	17213548	22801335	18187	18187	476113	NM_001077406	Nrp2	neuropilin 2
331	0	0.1742	17239384	22803745	215789	215789		NM_001195065	Phactr2
332	0	0.3999	17289889	22808677	16195	16195	439669	NM_010560	Il6st	interleukin 6 signal transducer
333	0	0.338	17439037	22823044	231440		471034	ENSMUST00000040576		RIKEN cDNA 9130213B05 gene
334	0	0.0338	17260236	22805658	17898	17898	480551	NM_022879	Myl7	myosin, light polypeptide 7, regulatory
335	0	0.4559	17253996	22805107	103743		463720	ENSMUST00000040865		transmembrane protein 98
336	0	3.7127	17285559	22808156	140580	140580	455778	NM_080288	Elmo1	engulfment and cell motility 1, ced-12 homolog (C. elegans)
337	0	0.2317	17310837	22810893	20356	20356	436546	NM_009154	Sema5a	sema domain, seven thrombospondin repeats (type 1 and type 1-like), transmembrane domain (TM) and short cytoplasmic domain, (semaphorin) 5A
338	0	0.2572	17509723	22830093	234353	234353	477494	NM_177698	Psd3	pleckstrin and Sec7 domain containing 3
339	0	0.1068	17411201	22820491	68810	68810	479595	NM_199465	Nexn	nexilin
340	0	2.0692	17508416	22829955	67384	67384	440849	NM_026121	Bag4	BCL2-associated athanogene 4
341	0	3.1559	17538356	22832920	67574	67574		NR_037145	Alg13
342	0	2.1472	17496164	22828764	73658			NR_045537
343	0	0.0082	17438886	22823028	11657	11657	450740	NM_009654	Alb	albumin
344	0	0.3983	17331669	22812863	11820	11820		NM_001198823	App
345	0	0.164	17438530	22822990	319387	319387	481042	NM_198702	Lphn3	latrophilin 3
346	0	0.0141	17438903	22823029	11576	11576	452310	NM_007423	Afp	alpha fetoprotein
347	0	0.3818	17240989	22803924	103080	103080	435815	NM_001024911	2014-09-10	septin 10
348	0	0.2352	17305034	22810332	20618		441209	ENSMUST00000023826		synuclein, gamma
349	0	0.1545	17414296	22820789	100503249	100503249		XR_107594	LOC100503249
350	0	2.4949	17298556	22809544	239017	239017	461330	NM_001081130	Ogdhl	oxoglutarate dehydrogenase-like
351	0	0.3449	17221014	22801992	12490	12490	469997	NM_001111059	Cd34	CD34 antigen
352	0	0.24	17500876	22829243	100861925	234214		NM_001205219	Sorbs2
353	0	4.2123	17317056	22811476	18606			ENSMUST00000171545
354	0	2.1294	17445543	22823599	74114		431406	ENSMUST00000003720		carnitine O-octanoyltransferase
355	0	0.4057	17301647	22810001	67464	67464	477244	NM_026174	Entpd4	ectonucleoside triphosphate diphosphohydrolase 4
356	0	0.4822	17310044	22810832	16880	16880	452685	NM_013584	Lifr	leukemia inhibitory factor receptor
357	0	0.1235	17305709	22810415	12159	12159	429201	NM_007554	Bmp4	bone morphogenetic protein 4
358	0	2.8039	17531893	22832179	636931	636931	429339	NM_001042503	Trim71	similar to LIN41; tripartite motif-containing 71
359	0	0.0423	17217651	22801691	21956	21956	454486	NM_001130174	Tnnt2	troponin T2, cardiac
360	0	0.0871	17278647	22807324	13386	13386		NR_033813	Dlk1
361	0	0.3503	17348282	22814444	140792	140792	476352	NM_130449	Colec12	collectin sub-family member 12
362	0	0.4497	17464367	22825401	67533	67533	463929	NM_001170433	Ppfibp1	PTPRF interacting protein, binding protein 1 (liprin beta 1); similar to mKIAA1230 protein
363	0	0.1393	17309041	22810742	13134	13134	467246	NM_007826	Dach1	dachshund 1 (Drosophila)
364	0	4.0316	17322806	22811982	75329		445787	ENSMUST00000044005		activating transcription factor 7 interacting protein 2
365	0	0.1398	17217840	22801705
366	0	0.3293	17230195	22802783	545389	545389	476636	NM_001099637	Cep170	centrosomal protein 170
367	0	6.904	17281853	22807704	75801		460736	ENSMUST00000044000		Six6 opposite strand transcript 1
368	0	0.2761	17420431	22835971
369	0	2.5892	17463108	22825243	110109	110109	437150	NM_138747	Nop2	NOP2 nucleolar protein homolog (yeast)
370	0	3.1377	17222527	22802136	54610	54610	479804	NM_018775	Tbc1d8	TBC1 domain family, member 8
371	0	0.257	17420437	22835977
372	0	2.461	17253461	22805070	68385	68385	436643	NM_026708	Tlcd1	TLC domain containing 1
373	0	0.0238	17236811	22803435	17022	17022	424966	NM_008524	Lum	lumican
374	0	0.4372	17384021	22817891	20910	20910	462579	NM_001113569	Stxbp1	syntaxin binding protein 1
375	0	0.2864	17455346	22824428	14254		463805	ENSMUST00000031653		FMS-like tyrosine kinase 1
376	0	6.536	17306344	22810495	20540	20540	444005	NM_011405	Slc7a7	solute carrier family 7 (cationic amino acid transporter, y+ system), member 7
377	0	0.2083	17415231	22820886	12558	12558	445870	NM_007664	Cdh2	cadherin 2; similar to N-cadherin
378	0	2.3055	17420777	22821367	212647	212647	442086	NM_175438	Aldh4a1	aldehyde dehydrogenase 4 family, member A1
379	0	2.2794	17318483	22811601	12181	12181	432774	NM_013481	Bop1	block of proliferation 1
380	0	0.2204	17257946	22805480	20682	20682	466048	NM_011448	Sox9	SRY-box containing gene 9
381	0	0.4382	17315033	22811282	68614	68614	476660	NM_134093	Letmd1	LETM1 domain containing 1
382	0	11.3375	17432749	22822510	112422	112422	447589	NM_145078	2610305D13Rik	RIKEN cDNA 2610305D13 gene
383	0	0.3849	17308829	22810716	219181	219181	432960	NM_001164503	Akap11	A kinase (PRKA) anchor protein 11
384	0	0.1586	17489858	22828015	243937	243937	433667	NM_172385	Zfp536	zinc finger protein 536
385	0	5.2712	17233702	22803132	18119	18119	446356	NM_013611	Nodal	nodal
386	0	0.393	17503884	22829538	14681		441398	ENSMUST00000125716		guanine nucleotide binding protein, alpha O
387	0	0.2227	17388435	22818309	241556	241556	474214	NM_183180	Tspan18	tetraspanin 18
388	0	3.9071	17481682	22827242
389	0	4.7502	17381791	22817711	65969		474472	ENSMUST00000091436		cubilin (intrinsic factor-cobalamin receptor)
390	0	0.1585	17288917	22808568	17260	17260	437479	NM_001170537	Mef2c	myocyte enhancer factor 2C
391	0	4.2827	17376993	22817241	18549	18549	428901	NM_008792	Pcsk2	proprotein convertase subtilisin/kexin type 2
392	0	2.7928	17295125	22809261	14063	14063	422093	NM_007974	F2rl1	coagulation factor II (thrombin) receptor-like 1
393	0	0.0748	17450387	22824039	13602	13602	445867	NM_010097	Sparcl1	SPARC-like 1
394	0	0.4672	17360331	22815623	17859	17859	477708	NM_010847	Mxi1	Max interacting protein 1
395	0	0.3858	17352985	22814895	56386	56386	441840	NM_019737	B4galt6	UDP-Gal:betaGlcNAc beta 1,4-galactosyltransferase, polypeptide 6; similar to Beta-1,4-galactosyltransferase 6 (Beta-1,4-GalTase 6) (Beta4Gal-T6) (b4Gal-T6) (UDP-galactose:beta-N-acetylglucosamine beta-1,4-galactosyltransferase 6) (UDP-Gal:beta-GlcNAc beta-1,4-galactosyltransferase 6)
396	0	0.2334	17333307	22813011	104103	104103		NR_027784	Airn
397	0	0.295	17368569	22816456	12831	12831	426223	NM_015734	Col5a1	collagen, type V, alpha 1
398	0	2.2369	17258131	22805498	26941	26941	480860	NM_012030	Slc9a3r1	solute carrier family 9 (sodium/hydrogen exchanger), member 3 regulator 1
399	0	0.2116	17353370	22814938	27528	27528	428591	NM_053078	D0H4S114	DNA segment, human D4S114
400	0	0.0995	17247852	22804537	14025	14025	438013	NM_016707	Bcl11a	B-cell CLL/lymphoma 11A (zinc finger protein)
401	0	0.4849	17232734	22803040	78334	78334	479852	NM_001168304	Cdk19	cell division cycle 2-like 6 (CDK8-like)
402	0	0.082	17491537	22828190	64243	64243	454862	NR_002895	Snord116	small nucleolar RNA, C/D box 116 cluster
403	0	0.082	17491539	22828191	64243	64243		NR_002895	Snord116
404	0	0.082	17491566	22828194	64243	64243		NR_002895	Snord116
405	0	0.082	17491570	22828196	64243	64243		NR_002895	Snord116
406	0	0.082	17491572	22828197	64243	64243		NR_002895	Snord116
407	0	0.082	17491574	22828198	64243	64243		NR_002895	Snord116
408	0	0.082	17491576	22828199	64243	64243		NR_002895	Snord116
409	0	0.082	17491578	22828200	64243	64243		NR_002895	Snord116
410	0	0.082	17491580	22828201	64243	64243		NR_002895	Snord116
411	0	0.082	17491582	22828202	64243	64243		NR_002895	Snord116
412	0	0.082	17491584	22828203	64243	64243		NR_002895	Snord116
413	0	0.082	17491586	22828204	64243	64243		NR_002895	Snord116
414	0	0.082	17491588	22828205	64243	64243		NR_002895	Snord116
415	0	0.082	17491590	22828206	64243	64243		NR_002895	Snord116
416	0	0.082	17491592	22828207	64243	64243		NR_002895	Snord116
417	0	0.082	17491594	22828208	64243	64243		NR_002895	Snord116
418	0	0.4858	17319207	22811664	27373	27373	446731	NM_013767	Csnk1e	casein kinase 1, epsilon
419	0	0.372	17489052	22827939	11803	11803	459597	NM_007467	Aplp1	amyloid beta (A4) precursor-like protein 1
420	0	3.3327	17435978	22822789	69719		432153	ENSMUST00000013773		carbamoyl-phosphate synthetase 2, aspartate transcarbamylase, and dihydroorotase
421	0	0.0817	17491596	22828209	64243	64243	454862	AF241256	Snord116	small nucleolar RNA, C/D box 116 cluster
422	0	0.0817	17491598	22828210	64243	64243		AF241256	Snord116
423	0	0.0817	17491602	22828212	64243	64243		AF241256	Snord116
424	0	0.0817	17491604	22828213	64243	64243		AF241256	Snord116
425	0	0.0817	17491608	22828215	64243	64243		AF241256	Snord116
426	0	0.0817	17491610	22828216	64243	64243		AF241256	Snord116
427	0	0.0817	17491612	22828217	64243	64243		AF241256	Snord116
428	0	0.0817	17491614	22828218	64243	64243		AF241256	Snord116
429	0	0.0817	17491616	22828219	64243	64243		AF241256	Snord116
430	0	0.0817	17491618	22828220	64243	64243		AF241256	Snord116
431	0	0.0817	17491620	22828221	64243	64243		AF241256	Snord116
432	0	0.0817	17491622	22828222	64243	64243		AF241256	Snord116
433	0	0.0817	17491624	22828223	64243	64243		AF241256	Snord116
434	0	0.0817	17491628	22828225	64243	64243		AF241256	Snord116
435	0	0.0817	17491630	22828226	64243	64243		AF241256	Snord116
436	0	0.2195	17413075	22820675	100042539	100042539	431643	BC059060	Gm3893	similar to 4933409K07Rik protein; predicted gene, 665845; predicted gene 2490; predicted gene 10601; predicted gene 2163; predicted gene 3892; RIKEN cDNA 4933409K07 gene; predicted gene 3893
437	0	21.8527	17421392	22821440
438	0	0.285	17495340	22828699	20679	20679	454449	NM_011445	Sox6	SRY-box containing gene 6
439	0	19.8529	17267039	22806291	16869		442171	ENSMUST00000018842		LIM homeobox protein 1
440	0	0.1237	17550392	22835397
441	0	4.0859	17234436	22803199	103172	103172	475431	NM_175329	Chchd10	coiled-coil-helix-coiled-coil-helix domain containing 10
442	0	2.5744	17430861	22822338	230784		456181	ENSMUST00000030724		sestrin 2
443	0	0.2515	17252183	22804962	13808		449425	ENSMUST00000108548		enolase 3, beta muscle
444	0	0.0577	17426765	22821942	18028	18028	479694	NM_001113209	Nfib	nuclear factor I/B
445	0	4.4675	17473113	22826306	100303645	100049711	473332	NR_029642	Mir292	microRNA 292
446	0	0.2953	17401902	22819573	12814		481414	ENSMUST00000092155		collagen, type XI, alpha 1
447	0	0.2992	17313538	22811146	24050	24050	482754	NM_011889	2014-09-03	septin 3
448	0	0.2698	17385044	22817968	74194	74194	422219	NM_028810	Rnd3	Rho family GTPase 3
449	0	0.4541	17335234	22813214	268935		474447	ENSMUST00000043503		signal peptide, CUB domain, EGF-like 3
450	0	0.2598	17439388	22823092	231470	231470	437987	NM_175473	Fras1	Fraser syndrome 1 homolog (human)
451	0	0.3207	17466033	22825557	15258	15258	445147	NM_010433	Hipk2	homeodomain interacting protein kinase 2
452	0	0.4345	17456841	22824577	76788	76788	429442	NM_029742	Klhdc10	kelch domain containing 10
453	0	2.047	17267775	22806361	217109	217109	473020	NM_001013375	Utp18	UTP18, small subunit (SSU) processome component, homolog (yeast)
454	0	2.4393	17331996	22812912	207932	207932	446364	NM_029497	Urb1	URB1 ribosome biogenesis 1 homolog (S. cerevisiae)
455	0	0.2536	17378741	22817403	18111	18111	433278	NM_010923	Nnat	neuronatin
456	0	3.2994	17268884	22806455	217166		421829	ENSMUST00000064941		nuclear receptor subfamily 1, group D, member 1
457	0	0.0847	17527661	22831814	26968	26968		NM_001195431	Islr
458	0	28.9977	17484454	22827445	22286	22286	455926	NM_009482	Utf1	undifferentiated embryonic cell transcription factor 1
459	0	0.2973	17420443	22835983
460	0	5.9319	17296225	22809346	13206	13206	453039	NM_001145885	Ddx4	DEAD (Asp-Glu-Ala-Asp) box polypeptide 4
461	0	4.773	17236439	22803395	77531	77531	456091	NM_001128086	Anks1b	ankyrin repeat and sterile alpha motif domain containing 1B
462	0	8.3388	17325608	22812222	12519	12519	468796	NM_009855	Cd80	CD80 antigen
463	0	2.3992	17260775	22805707	66249	66249	468506	NM_025443	Pno1	partner of NOB1 homolog (S. cerevisiae)
464	0	0.0983	17459207	22824856	68169	68169	453629	NM_172399	A930038C07Rik	RIKEN cDNA A930038C07 gene
465	0	3.6357	17511540	22830261	58198	58198	480025	NM_021390	Sall1	sal-like 1 (Drosophila)
466	0	2.5559	17245248	22804293	17246	17246	423828	NM_010786	Mdm2	transformed mouse 3T3 cell double minute 2
467	0	0.2337	17405397	22819915	18645	18645	480354	NM_019410	Pfn2	profilin 2
468	0	0.3299	17400862	22819476	15360	15360	474311	NM_008256	Hmgcs2	3-hydroxy-3-methylglutaryl-Coenzyme A synthase 2
469	0	0.173	17387305	22818098	20378		420876	ENSMUST00000028389		frizzled-related protein
470	0	2.7633	17385483	22817996	66973	66973	440904	NM_025878	Mrps18b	mitochondrial ribosomal protein S18B
471	0	0.2217	17412962	22820661	100042539	100042539		BC059060	Gm3893
472	0	0.3705	17404601	22819834	14696		463152	ENSMUST00000155737		guanine nucleotide binding protein (G protein), beta 4
473	0	0.1196	17213770	22801355	17756		471496	ENSMUST00000114018		microtubule-associated protein 2
474	0	0.05	17548595	22834569	100038419	100038419	425314	AK054458	E330027M22Rik	RIKEN cDNA gene, E330027M22Rik
475	0	0.4002	17300686	22809908	277154	277154	429709	NM_001040072	Nynrin	cDNA sequence BC030046
476	0	0.3073	17407738	22820176	56772	56772	453560	NM_019914	Mllt11	myeloid/lymphoid or mixed-lineage leukemia (trithorax homolog, Drosophila); translocated to, 11
477	0	3.7272	17492754	22828349	12877			NM_001252525
478	0	0.367	17276020	22807090	319710	319710	427201	NM_028127	Frmd6	predicted gene 5780; FERM domain containing 6
479	0	5.4003	17307860	22810634	19229	19229	459998	NM_001162366	Ptk2b	PTK2 protein tyrosine kinase 2 beta
480	0	0.278	17420079	22821327	22704	22704	479446	NM_009557	Zfp46	zinc finger protein 46
481	0	2.3405	17274099	22806886	76820	76820	466286	NM_029758	Fam49a	family with sequence similarity 49, member A
482	0	0.3676	17409284	22820320	53883	53883	462658	NM_017392	Celsr2	cadherin, EGF LAG seven-pass G-type receptor 2 (flamingo homolog, Drosophila)
483	0	2.4867	17492340	22828323	18975		440307	ENSMUST00000073889		polymerase (DNA directed), gamma
484	0	0.4602	17411103	22820479	99633	99633	431207	NM_001081298	Lphn2	latrophilin 2
485	0	0.3886	17352203	22814826	329003	329003		NM_001177464	Zfp516
486	0	3.3145	17481260	22827167	94088	94088	450495	NM_001013616	Trim6	tripartite motif-containing 6; similar to Tripartite motif protein 6
487	0	0.3571	17297319	22809451	21974		426566	ENSMUST00000017629		topoisomerase (DNA) II beta
488	0	0.4057	17307709	22810622	219150	219150	473544	NM_177338	Hmbox1	homeobox containing 1
489	0	2.5184	17511277	22830238	56495	56495	435961	NM_019652	Asna1	arsA arsenite transporter, ATP-binding, homolog 1 (bacterial)
490	0	0.2963	17516352	22830802	71566		431154	ENSMUST00000034522		RIKEN cDNA 9030425E11 gene
491	0	2.2383	17359055	22815504	107371	107371	435110	NM_175353	Exoc6	exocyst complex component 6
492	0	0.3977	17466452	22825598	77574	77574	445435	BC031718	Fam115a	family with sequence similarity 115, member A
493	0	2.3974	17270369	22806605	70218	70218	473363	NM_197959	Kif18b	kinesin family member 18B; RIKEN cDNA 3000004C01 gene
494	0	2.0226	17244140	22804185	11783	11783	430856	NM_001042558	Apaf1	apoptotic peptidase activating factor 1
495	0	0.3119	17492185	22828305	20450	20450	440354	NM_009181	St8sia2	ST8 alpha-N-acetyl-neuraminide alpha-2,8-sialyltransferase 2
496	0	0.3936	17389635	22818426	72603	72603	470759	AK012325	2700033N17Rik	RIKEN cDNA 2700033N17 gene
497	0	0.3043	17302289	22810062	219228	219228	424000	NM_001013753	Pcdh17	protocadherin 17
498	0	2.1291	17528014	22831848	14155	14155	444907	NM_010193	Fem1b	feminization 1 homolog b (C. elegans)
499	0	0.0953	17372725	22816816	23796	23796	480178	NM_011784	Aplnr	apelin receptor
500	0	2.5914	17503708	22829527	109151	109151	463678	NM_177224	Chd9	chromodomain helicase DNA binding protein 9
501	0	0.139	17437558	22822905	54216	54216	450316	NM_018764	Pcdh7	protocadherin 7
502	0	0.4709	17430791	22822329	353373	353373	420751	NR_002865	Rnu11	U11 small nuclear RNA
503	0	16.0035	17473111	22826305	100049710	100049710	470894	NR_029640	Mir290	microRNA 290
504	0	6.0157	17403335	22819705	99663	99663	429500	NM_207208	Clca6	chloride channel calcium activated 6
505	0	0.0615	17253656	22805084	22370	22370	431815	NM_011707	Vtn	vitronectin
506	0	0.0833	17316043	22811368	18162	18162	436021	NM_008728	Npr3	natriuretic peptide receptor 3
507	0	2.1285	17314439	22811224	223828	223828	446625	NM_146062	Pphln1	periphilin 1
508	0	3.1653	17515641	22830682	102623	102623	452281	NR_027907	AI414108	expressed sequence AI414108
509	0	2.1687	17231534	22802909	69912	69912	479735	NM_145706	Nup43	nucleoporin 43
510	0	0.4509	17284201	22807943	11651	11651	447612	NM_009652	Akt1	thymoma viral proto-oncogene 1; similar to serine/threonine protein kinase
511	0	2.0302	17357150	22815300	107071	107071	434043	NM_134139	Wdr74	WD repeat domain 74
512	0	0.2768	17358517	22815455	16452	16452	435649	NM_008413	Jak2	Janus kinase 2
513	0	0.4304	17445089	22823567	320365	320365	473430	NM_172887	Fry	furry homolog (Drosophila)
514	0	0.3853	17213515	22801334	72823	72823	467377	NM_001081050	Pard3b	par-3 partitioning defective 3 homolog B (C. elegans)
515	0	2.3904	17283463	22807858	217837	217837	452376	NM_172584	Itpk1	inositol 1,3,4-triphosphate 5/6 kinase
516	0	0.1328	17415469	22820931	21687	21687	442242	NM_013690	Tek	endothelial-specific receptor tyrosine kinase
517	0	0.4267	17436629	22822829	11518	11518	453286	NM_001024458	Add1	adducin 1 (alpha)
518	0	0.0586	17486099	22827601	22776	22776	476372	NM_011769	Zim1	zinc finger, imprinted 1
519	0	5.1403	17234763	22803237	54427	54427	474144	NM_001081695	Dnmt3l	similar to DNA cytosine-5 methyltransferase 3-like protein; DNA (cytosine-5-)-methyltransferase 3-like
520	0	0.3984	17291509	22808890	72518			NR_045053
521	0	0.4897	17230611	22802820	12334	12334	434066	NM_009794	Capn2	calpain 2
522	0	0.4606	17440592	22823200	209683			NM_001267622
523	0	0.2387	17511900	22830297	20021	114255	469585	NM_053246	Dok4	docking protein 4
524	0	0.1983	17241474	22803954	216021		439695	ENSMUST00000133371		storkhead box 1
525	0	0.0781	17519538	22831085	12160		435197	ENSMUST00000012281		bone morphogenetic protein 5
526	0	11.8374	17318665	22811611	14106	14106	469234	NM_007989	Foxh1	forkhead box H1
527	0	0.2989	17337513	22813410	54393		452444	ENSMUST00000025338		gamma-aminobutyric acid (GABA) B receptor, 1
528	0	0.0901	17236900	22803446	17311		424548	ENSMUST00000105283		kit ligand
529	0	0.3082	17519357	22831074	15379		464321	ENSMUST00000056006		one cut domain, family member 1
530	0	0.26	17470187	22826044	22750	22750	459313	NM_011763	Zfp9	zinc finger protein 9
531	0	0.3435	17420441	22835981
532	0	0.1676	17349942	22814599	93891	93891	449389	NM_053145	Pcdhb20	protocadherin beta 20
533	0	0.4876	17281142	22807632	12632	12632	436116	NM_007688	Cfl2	cofilin 2, muscle
534	0	0.1262	17301582	22809993	18039		439548	ENSMUST00000022639		neurofilament, light polypeptide
535	0	0.3583	17504444	22829589	68119	68119	452454	NM_024217	Cmtm3	CKLF-like MARVEL transmembrane domain containing 3
536	0	2.0033	17375641	22817122	110074	110074	448240	NM_023595	Dut	deoxyuridine triphosphatase
537	0	2.3174	17411751	22820544	60599	60599		NM_001199105	Trp53inp1
538	0	0.3989	17402953	22819668	19055	19055	452795	NM_008913	Ppp3ca	protein phosphatase 3, catalytic subunit, alpha isoform
539	0	2.5797	17276591	22807125	263406	263406	474209	NM_153804	Plekhg3	pleckstrin homology domain containing, family G (with RhoGef domain) member 3
540	0	0.2798	17310772	22810883	18163	18163	471798	NM_008729	Ctnnd2	catenin (cadherin associated protein), delta 2
541	0	2.1203	17416616	22821019	52430	52430	467737	NM_026728	Echdc2	enoyl Coenzyme A hydratase domain containing 2
542	0	0.4024	17527883	22831834	102747	102747	463378	NM_001146046	Lrrc49	leucine rich repeat containing 49
543	0	0.1893	17240012	22803808	72780	72780	439852	NM_028351	Rspo3	R-spondin 3 homolog (Xenopus laevis)
544	0	0.487	17306856	22810534	52585	52585	436361	NM_026819	Dhrs1	dehydrogenase/reductase (SDR family) member 1
545	0	2.6065	17519155	22831057	17427	17427	431655	NM_008613	Mns1	meiosis-specific nuclear structural protein 1
546	0	0.3393	17329454	22812613	210530		432975	ENSMUST00000039990		leprecan-like 1
547	0	0.2065	17223985	22802257	22779	22779	442417	NM_011770	Ikzf2	IKAROS family zinc finger 2
548	0	0.2334	17434158	22822634
549	0	0.3677	17326266	22812286	66315	66315	448138	NM_025483	Senp7	SUMO1/sentrin specific peptidase 7
550	0	0.2298	17510338	22830147	84094	84094	424242	NM_032398	Plvap	plasmalemma vesicle associated protein
551	0	5.4037	17535076	22832551	22773	22773	467361	NM_009575	Zic3	zinc finger protein of the cerebellum 3
552	0	0.2227	17321094	22811817	12824	12824	431930	NM_031163	Col2a1	collagen, type II, alpha 1
553	0	0.441	17528111	22831855	17127	17127	440651	NM_016769	Smad3	MAD homolog 3 (Drosophila)
554	0	0.3082	17309802	22810817	67041	67041	435912	NM_024188	Oxct1	3-oxoacid CoA transferase 1
555	0	0.4921	17318750	22811619	93686	93686	458607	NM_053104	Rbfox2	RNA binding motif protein 9
556	0	3.6376	17262600	22805899	21414		469881	ENSMUST00000072425		transcription factor 7, T-cell specific
557	0	0.2418	17317533	22811522	11514	11514	471760	NM_009623	Adcy8	adenylate cyclase 8
558	0	0.2723	17288859	22808557	666856			NR_045195
559	0	0.4292	17535808	22832633	14567	14567	425540	NM_010273	Gdi1	guanosine diphosphate (GDP) dissociation inhibitor 1
560	0	0.447	17521727	22831299	16779	16779	444757	NM_008483	Lamb2	laminin, beta 2
561	0	5.8056	17444804	22823538	19933		448344	ENSMUST00000135345		predicted gene 12618; predicted gene 8724; predicted gene 10155; predicted gene 3355; predicted gene 3713; predicted gene 3201; predicted gene 13641; similar to ribosomal protein L21; predicted gene 12411; predicted gene 5445; predicted gene 5495; predicted gene 13604; predicted gene 10045; predicted gene 14648; predicted gene 15150; predicted gene 8252; predicted gene 8157; predicted gene 8880; …
562	0	0.0632	17331380	22812827	13837		466012	ENSMUST00000064405		Eph receptor A3
563	0	2.8578	17332140	22812922	14450		431400	ENSMUST00000023684		phosphoribosylglycinamide formyltransferase
564	0	0.3442	17342249	22813882	58226	58226	478297	NM_021415	Cacna1h	calcium channel, voltage-dependent, T type, alpha 1H subunit
565	0	0.0703	17233384	22803106	12140		474506	ENSMUST00000020024		fatty acid binding protein 7, brain
566	0	2.0941	17314693	22811253	22146	22146	473862	NM_009448	Tuba1c	tubulin, alpha 1C; predicted gene 6682
567	0	19.9953	17414497	22820814	620807		458655	ENSMUST00000107517		predicted gene 12553; predicted gene 12544
568	0	0.232	17333709	22813051	75202	75202	476761	NM_001162909	Ncrna00085	RIKEN cDNA 4930546H06 gene
569	0	3.1382	17534720	22832510	15452	15452	447279	NM_013556	Hprt	hypoxanthine guanine phosphoribosyl transferase 1
570	0	0.444	17385508	22817998	100505179	407823	432210	NM_001001182	Baz2b	bromodomain adjacent to zinc finger domain, 2B
571	0	0.3297	17404796	22819850	11747	11747	474566	NM_009673	Anxa5	annexin A5
572	0	2.2154	17326472	22812302	67014	67014	462914	NM_025910	Mina	myc induced nuclear antigen
573	0	0.2034	17415606	22820940	18027	18027	462149	NM_010905	Nfia	nuclear factor I/A
574	0	2.7065	17432895	22822522	11610	11610	482493	NM_009642	Agtrap	angiotensin II, type I receptor-associated protein
575	0	4.9791	17349552	22814555	436583	436583	463812	NR_002905	Snora74a	small nucleolar RNA, H/ACA box 74A
576	0	0.328	17294458	22809204	73296	73296	462043	NM_028493	Rhobtb3	Rho-related BTB domain containing 3
577	0	0.4188	17297713	22809488	328365	328365	424115	NM_183208	Zmiz1	RIKEN cDNA D930049A15 gene; zinc finger, MIZ-type containing 1
578	0	0.4724	17370043	22816545	26360	26360	425671	NM_011923	Angptl2	angiopoietin-like 2
579	0	0.4837	17245539	22804320	117600	117600	454419	NM_001081037	Srgap1	SLIT-ROBO Rho GTPase activating protein 1
580	0	11.8917	17232316	22803000	268288	268288	443762	NM_001115154	Samd3	sterile alpha motif domain containing 3
581	0	2.4961	17493358	22828417	74041	74041	457613	NM_001080995	4632434I11Rik	RIKEN cDNA 4632434I11 gene
582	0	0.1185	17331481	22812843	268902	268902	437904	NM_175549	Robo2	roundabout homolog 2 (Drosophila)
583	0	0.3153	17242232	22804022	12822	12822	457835	NM_009929	Col18a1	collagen, type XVIII, alpha 1
584	0	0.4903	17408698	22820270	99470	99470	470386	NM_133853	Magi3	membrane associated guanylate kinase, WW and PDZ domain containing 3
585	0	0.3621	17339801	22813633	50766	50766	457873	NM_015800	Crim1	cysteine rich transmembrane BMP regulator 1 (chordin like)
586	0	0.4107	17459591	22824928	20454	20454	457322	NM_011375	St3gal5	ST3 beta-galactoside alpha-2,3-sialyltransferase 5
587	0	0.2861	17420429	22835969
588	0	0.4974	17343035	22813949	56462	56462	421125	NM_019880	Mtch1	mitochondrial carrier homolog 1 (C. elegans)
589	0	2.1754	17211587	22801192	13518	13518	434487	NM_134448	Dst	dystonin; hypothetical protein LOC100047109
590	0	2.93	17502573	22829429	15368	15368	451524	NM_010442	Hmox1	heme oxygenase (decycling) 1
591	0	2.292	17388821	22818343	98956	98956	425955	NM_153126	Nat10	N-acetyltransferase 10
592	0	0.2311	17427033	22821967	70122	70122	462616	NM_027326	Mllt3	myeloid/lymphoid or mixed-lineage leukemia (trithorax homolog, Drosophila); translocated to, 3
593	0	0.2802	17326166	22812270	16423		469996	ENSMUST00000084838		CD47 antigen (Rh-related antigen, integrin-associated signal transducer)
594	0	6.01	17240621	22803882	11630	11630	453698	NM_172393	Aim1	absent in melanoma 1
595	0	0.2632	17536390	22832707	15203		449515	ENSMUST00000033553		hephaestin
596	0	0.4582	17434285	22822651	100862177	18829	435657	NM_011124	Ccl21a	chemokine (C-C motif) ligand 21A; predicted gene 1987
597	0	5.4634	17519215	22831060	235472	235472	453439	NM_175485	Prtg	protogenin homolog (Gallus gallus)
598	0	0.3922	17244341	22804198	13713	13713	432856	NM_013508	Elk3	ELK3, member of ETS oncogene family
599	0	0.1309	17230830	22802841	21808	21808	457912	NM_009367	Tgfb2	transforming growth factor, beta 2
600	0	4.569	17382533	22817772	83768	83768	474182	NM_031843	Dpp7	dipeptidylpeptidase 7
601	0	0.3751	17386135	22818034	53416		479648	ENSMUST00000102715		serine/threonine kinase 39, STE20/SPS1 homolog (yeast)
602	0	2.96	17514830	22830586	75316	75316	469452	AK161656	Taf1d	TATA box binding protein (Tbp)-associated factor, RNA polymerase I, D; predicted gene 13487
603	0	28.4753	17402479	22819624	723920	723920		NR_029653	Mir302a
604	0	5.1808	17534746	22832514	72865			ENSMUST00000169626
605	0	0.3723	17407969	22820195	67220		424576	ENSMUST00000015889		pleckstrin homology domain containing, family O member 1
606	0	2.8978	17272437	22806752	217344	217344	458095	NM_172572	Rhbdf2	rhomboid 5 homolog 2 (Drosophila)
607	0	2.6122	17398915	22819282	66614	66614	468204	NM_025663	Gpatch4	G patch domain containing 4
608	0	4.1568	17239751	22803781	100529074	100529074		NR_037680	Snora33
609	0	0.3923	17323828	22812070	108105	108105	433756	NM_001159407	B3gnt5	UDP-GlcNAc:betaGal beta-1,3-N-acetylglucosaminyltransferase 5
610	0	0.4443	17230231	22802787	23797		460076	ENSMUST00000111159		thymoma viral proto-oncogene 3
611	0	0.1054	17437350	22822881
612	0	4.3823	17371201	22816672	227960	227960	426586	NM_145523	Gca	grancalcin
613	0	0.1756	17514687	22830571	18689	18689		NR_028271	Phxr4
614	0	0.2758	17406165	22819999	14658	14658	475537	NM_010298	Glrb	glycine receptor, beta subunit
615	0	0.179	17307738	22810625	14365	14365	469974	NM_021458	Fzd3	frizzled homolog 3 (Drosophila)
616	0	7.3455	17257157	22805409	22415		443702	ENSMUST00000000127		wingless-related MMTV integration site 3
617	0	0.1021	17306577	22810512	140781		441579	ENSMUST00000102803		myosin, heavy polypeptide 7, cardiac muscle, beta
618	0	0.2306	17392572	22818648	17064		423539	ENSMUST00000099269		CD93 antigen
619	0	0.064	17545121	22833640	13193		425456	ENSMUST00000033642		doublecortin
620	0	0.3624	17242707	22804066	216152	216152	445160	NM_001170935	BC005764	cDNA sequence BC005764
621	0	0.0448	17219139	22801820	19737		440639	ENSMUST00000027997		regulator of G-protein signaling 5
622	0	0.1153	17280888	22807604	16981	16981	437029	NM_010733	Lrrn3	leucine rich repeat protein 3, neuronal
623	0	2.8435	17517947	22830960	15211	15211	481664	NM_010421	Hexa	hexosaminidase A
624	0	2.3197	17523416	22831423	67469	67469	462811	NM_026179	Abhd5	abhydrolase domain containing 5
625	0	0.3222	17255663	22805278	56358	56358	479029	NM_019877	Copz2	coatomer protein complex, subunit zeta 2
626	0	0.1239	17349926	22814596	93888	93888	447074	NM_053142	Pcdhb17	protocadherin beta 17
627	0	0.4602	17479099	22826938	16001	16001	477694	NM_010513	Igf1r	insulin-like growth factor I receptor
628	0	5.7697	17369925	22816534	13805	13805	451110	NM_007932	Eng	endoglin
629	0	0.4111	17240819	22803906	100038725	100038725		NM_001204983	Gm9766
630	0	3.797	17466119	22825563	54484		446976	ENSMUST00000031985		makorin, ring finger protein, 1
631	0	0.3311	17500535	22829204	319520		441749	ENSMUST00000033930		dual specificity phosphatase 4
632	0	2.3525	17304493	22810299	30877	30877	463909	NM_153547	Gnl3	guanine nucleotide binding protein-like 3 (nucleolar)
633	0	0.4573	17514732	22830574	75747	75747	473090	NM_030261	Sesn3	sestrin 3
634	0	2.1824	17523695	22831452	67618	67618	461637	NM_026276	Aasdhppt	aminoadipate-semialdehyde dehydrogenase-phosphopantetheinyl transferase; hypothetical protein LOC100044211
635	0	0.3254	17359769	22815574	26456		454485	ENSMUST00000026225		sema domain, immunoglobulin domain (Ig), transmembrane domain (TM) and short cytoplasmic domain, (semaphorin) 4G
636	0	0.2018	17349937	22814598	93890		436118	ENSMUST00000059571		protocadherin beta 19
637	0	0.1523	17303609	22810225	218772		457244	ENSMUST00000063750		retinoic acid receptor, beta
638	0	0.4195	17482110	22827274	233781		439888	ENSMUST00000032892		xylosyltransferase 1
639	0	0.4971	17374098	22816996	107515	107515	455185	NM_172671	Lgr4	leucine-rich repeat-containing G protein-coupled receptor 4
640	0	0.3529	17519088	22831052	11487	11487	444647	NM_007399	Adam10	a disintegrin and metallopeptidase domain 10
641	0	9.4365	17509676	22830080	100038489			NR_040692
642	0	0.1821	17239142	22803729	320825	320825	471528	NM_177271	Samd5	sterile alpha motif domain containing 5
643	0	3.0683	17376677	22817215	12156		453319	ENSMUST00000028836		bone morphogenetic protein 2
644	0	2.1888	17514832	22830587	75316	75316	469452	BC056964	Taf1d	TATA box binding protein (Tbp)-associated factor, RNA polymerase I, D; predicted gene 13487
645	0	0.103	17517416	22830910	12903		456455	ENSMUST00000034830		cellular retinoic acid binding protein I
646	0	0.2888	17282743	22807794	21809	21809	439062	NM_009368	Tgfb3	transforming growth factor, beta 3
647	0	3.7078	17319366	22811675	52609	52609	464710	NM_144811	Cbx7	chromobox homolog 7
648	0	0.1647	17286998	22808350	666794	666794	429392	NM_001081425	Rbm24	RNA binding motif protein 24
649	0	0.2411	17363903	22815955	19091	19091	441157	NM_001013833	Prkg1	protein kinase, cGMP-dependent, type I
650	0	4.2352	17393962	22818799	19281	19281	464172	NM_021464	Ptprt	protein tyrosine phosphatase, receptor type, T
651	0	0.457	17423066	22821593	18201	18201	433395	NM_010945	Nsmaf	neutral sphingomyelinase (N-SMase) activation associated factor
652	0	2.1672	17498673	22828997	69697	69697	436851	NM_001163749	2310057J16Rik	RIKEN cDNA 2310057J16 gene
653	0	4.6156	17255822	22805292	69729			NR_045496
654	0	6.227	17341508	22813828	240047	240047	470448	NM_001033339	Mmp25	matrix metallopeptidase 25
655	0	2.2407	17535930	22832644	245474	245474	426847	NM_001030307	Dkc1	dyskeratosis congenita 1, dyskerin homolog (human)
656	0	0.3359	17321811	22811883	668225	668225		NM_001214911	Fignl2
657	0	0.2621	17459735	22824945	74342	74342	427913	NM_028880	Lrrtm1	leucine rich repeat transmembrane neuronal 1
658	0	3.413	17217440	22801671	72017		474678	ENSMUST00000027726		cytochrome b5 reductase 1
659	0	0.2416	17511623	22830273	16373			NM_001253822
660	0	0.2361	17550404	22835403
661	0	0.0592	17387131	22818090	545428		454507	ENSMUST00000049544		RIKEN cDNA 2610301F02 gene
662	0	0.2459	17227037	22802512	381290	381290	477052	NM_001167949	Atp2b4	ATPase, Ca++ transporting, plasma membrane 4
663	0	0.1716	17476866	22826735	243931	243931	482495	NM_172298	Tshz3	teashirt zinc finger family member 3
664	0	4.7362	17466397	22825590	13835	13835	432628	NM_023580	Epha1	Eph receptor A1
665	0	0.3437	17469848	22826012	232334		481737	ENSMUST00000032459		vestigial like 4 (Drosophila)
666	0	0.1731	17331705	22812866	11504	11504	436222	NM_009621	Adamts1	a disintegrin-like and metallopeptidase (reprolysin type) with thrombospondin type 1 motif, 1
667	0	2.6765	17307774	22810628	71988		460384	ENSMUST00000022613		establishment of cohesion 1 homolog 2 (S. cerevisiae)
668	0	0.1148	17501272	22829296	15111	15111	474561	NM_010402	Hand2	heart and neural crest derivatives expressed transcript 2
669	0	2.1173	17218889	22801798	116914	116914	440993	NM_054087	Slc19a2	solute carrier family 19 (thiamine transporter), member 2
670	0	0.1649	17499394	22829063
671	0	0.4881	17289103	22808589	218442	218442	455012	NM_172588	Serinc5	serine incorporator 5
672	0	2.0324	17550450	22835426
673	0	0.1565	17518483	22831006	19289	19289	466871	NM_008988	Igdcc3	immunoglobulin superfamily, DCC subclass, member 3
674	0	2.3683	17527678	22831816	18854	18854	437173	NM_178087	Pml	promyelocytic leukemia
675	0	2.0775	17381306	22817671	70024		451637	ENSMUST00000102985		minichromosome maintenance deficient 10 (S. cerevisiae)
676	0	0.2759	17226043	22802425	12043	12043	457461	NM_009741	Bcl2	predicted gene 3655; B-cell leukemia/lymphoma 2
677	0	2.1355	17357126	22815298	83673	83673	474287	NR_002896	Snhg1	small nucleolar RNA host gene (non-protein coding) 1
678	0	0.1076	17528878	22831927	20255	20255	476169	NM_009130	Scg3	secretogranin III
679	0	0.3001	17316754	22811445	239393	239393	464654	NM_172814	Lrp12	low density lipoprotein-related protein 12
680	0	0.0908	17309368	22810783	239250	239250	425845	NM_175499	Slitrk6	SLIT and NTRK-like family, member 6
681	0	2.7305	17382557	22817773	227620		447120	ENSMUST00000102925		UDP-N-acteylglucosamine pyrophosphorylase 1-like 1
682	0	3.4065	17539927	22833071	353283	353283	475468	NM_181548	Eras	ES cell-expressed Ras
683	0	0.1779	17411918	22820562	12395	12395	423296	NM_001111027	Runx1t1	runt-related transcription factor 1; translocated to, 1 (cyclin D-related)
684	0	0.2357	17354101	22815009	22240		431009	ENSMUST00000025379		dihydropyrimidinase-like 3
685	0	3.1468	17231423	22802895	83397	83397	460945	NM_031185	Akap12	A kinase (PRKA) anchor protein (gravin) 12
686	0	2.4258	17212882	22801283	15528	15528	460848	NM_008303	Hspe1	heat shock protein 1 (chaperonin 10); predicted gene, EG628438; heat shock protein 1 (chaperonin 10), related sequence 1; predicted gene 2903
687	0	0.3149	17291525	22808891	20677		426684	ENSMUST00000067230		SRY-box containing gene 19; SRY-box containing gene 4
688	0	4.9242	17246310	22804379	13139	13139	439230	NM_016811	Dgka	diacylglycerol kinase, alpha
689	0	5.0845	17396143	22819017	71934	71934	467745	NM_024495	Car13	carbonic anhydrase 13
690	0	0.4828	17388284	22818297	17242	17242	425311	NM_001012335	Mdk	midkine
691	0	0.4355	17460405	22825005	21841	21841	462547	NM_011585	Tia1	cytotoxic granule-associated RNA binding protein 1
692	0	0.4331	17220034	22801910	109232	109232	448471	NM_178653	Sccpdh	similar to Saccharopine dehydrogenase (putative); saccharopine dehydrogenase (putative)
693	0	0.1959	17509617	22830075	12876	12876	431484	NM_013494	Cpe	carboxypeptidase E; similar to carboxypeptidase E
694	0	2.2193	17308299	22810665	213053	213053	438853	NM_001135151	Slc39a14	solute carrier family 39 (zinc transporter), member 14
695	0	4.1885	17233769	22803140	432466	432466	424281	NR_002687	Gm5424	predicted gene 5424
696	0	0.1335	17462149	22825158	20315	20315	461069	NM_001012477	Cxcl12	chemokine (C-X-C motif) ligand 12
697	0	11.8939	17405998	22819987	69193			NR_040539
698	0	0.1571	17479148	22826943	434198			NR_045850
699	0	0.1391	17296427	22809361	16392	16392	426426	NM_021459	Isl1	ISL1 transcription factor, LIM/homeodomain
700	0	0.1097	17531999	22832192	207181	207181	456870	NM_001172123	Rbms3	RNA binding motif, single stranded interacting protein
701	0	0.3069	17465636	22825527	243743	243743	435689	NM_175750	Plxna4	plexin A4
702	0	2.8008	17547827	22834215	84704	20646	459430	NM_013670	Snrpn	small nuclear ribonucleoprotein N; SNRPN upstream reading frame; predicted gene 5802; similar to SNRPN upstream reading frame protein
703	0	0.1342	17287325	22808389	13610	13610	473204	NM_010101	S1pr3	sphingosine-1-phosphate receptor 3
704	0	0.4707	17427312	22822013	16476	16476	426470	NM_010591	Jun	Jun oncogene
705	0	0.2446	17275454	22807024	27386	27386	429513	NM_013780	Npas3	neuronal PAS domain protein 3
706	0	0.1515	17339395	22813606	17929	17929	423375	NM_010867	Myom1	myomesin 1
707	0	0.4675	17492314	22828320	17304	17304	455998	NM_008594	Mfge8	milk fat globule-EGF factor 8 protein
708	0	0.4013	17468157	22825848	194388	194388	480689	NM_183138	Tet3	tet oncogene family member 3
709	0	0.3497	17235890	22803345	67933		445861	ENSMUST00000020478		host cell factor C2
710	0	0.3766	17301615	22809999	67464	67464		NM_026174	Entpd4
711	0	5.5171	17354157	22815012	20730	20730	475020	NM_009258	Spink3	serine peptidase inhibitor, Kazal type 3
712	0	0.2709	17426929	22821957	242509	242509	445665	NM_172870	Bnc2	basonuclin 2
713	0	0.3405	17464040	22825362	54611	54611	479491	NM_018779	Pde3a	phosphodiesterase 3A, cGMP inhibited
714	0	0.3156	17291767	22808919	22151	22151	425833	NM_009450	Tubb2a	tubulin, beta 2A
715	0	0.1667	17288946	22808570	723967	723967		NR_029545	Mir9-2
716	0	2.1153	17370897	22816648	14571	14571	450188	NM_001145820	Gpd2	glycerol phosphate dehydrogenase 2, mitochondrial
717	0	2.8894	17488370	22827891	280621	280621	454696	NM_175033	BC089491	cDNA sequence BC089491
718	0	0.3346	17232235	22802995	14219	14219	434072	NM_010217	Ctgf	connective tissue growth factor
719	0	0.3262	17272770	22806772	21858		449610	ENSMUST00000017610		tissue inhibitor of metalloproteinase 2
720	0	0.4588	17348156	22814433	225115		439025	ENSMUST00000025079		supervillin
721	0	2.1508	17235522	22803313	50492		439847	ENSMUST00000005057		thimet oligopeptidase 1
722	0	0.2429	17439901	22823143	433926	433926	463149	NM_001033550	Lrrc8b	leucine rich repeat containing 8 family, member B
723	0	2.4249	17238295	22803590	216456		450379	ENSMUST00000044776		glutaminase 2 (liver, mitochondrial)
724	0	0.1863	17294565	22809217	110789	110789	451238	NM_054053	Gpr98	G protein-coupled receptor 98
725	0	0.4498	17322263	22811923	223922	223922	434934	NM_146065	Atf7	activating transcription factor 7
726	0	0.4466	17284147	22807936	21981	21981	475705	NM_011625	Ppp1r13b	protein phosphatase 1, regulatory (inhibitor) subunit 13B
727	0	4.0956	17328324	22812508
728	0	2.0692	17422047	22821506	74035	74035	422725	NM_001159599	Nol9	nucleolar protein 9
729	0	2.222	17321422	22811843	69159	69159	441634	NM_026967	Rhebl1	Ras homolog enriched in brain like 1
730	0	0.4237	17298312	22809528	76485	76485	461530	NM_029626	Glt8d1	glycosyltransferase 8 domain containing 1
731	0	0.4812	17230760	22802835	226778	226778	481561	NM_145515	Mark1	MAP/microtubule affinity-regulating kinase 1
732	0	2.0127	17246213	22804372	18813	18813	472046	NM_011119	Pa2g4	proliferation-associated 2G4; predicted gene 5297
733	0	8.7154	17421452	22821447
734	0	0.1437	17376822	22817225	20614	20614	463714	NM_011428	Snap25	synaptosomal-associated protein 25
735	0	0.1345	17465856	22825546	19242	19242	452833	NM_008973	Ptn	pleiotrophin
736	0	0.3581	17351282	22814739	83814	83814	472300	NM_001114386	Nedd4l	neural precursor cell expressed, developmentally down-regulated gene 4-like
737	0	0.2484	17255064	22805214	67468	67468	473902	NM_026178	Mmd	monocyte to macrophage differentiation-associated; similar to monocyte to macrophage differentiation-associated
738	0	0.2174	17377778	22817331	15901	15901	445875	NM_010495	Id1	inhibitor of DNA binding 1
739	0	4.424	17309675	22810808	65100		449771	ENSMUST00000039118		similar to zinc finger protein of the cerebellum 5; predicted gene 12241; zinc finger protein of the cerebellum 5
740	0	5.2002	17389161	22818379	228432		435352	ENSMUST00000099623		anoctamin 3
741	0	3.4611	17443342	22823419	15507	15507	440684	NM_013560	Hspb1	heat shock protein 1
742	0	0.4734	17439687	22823122	19249	19249	425592	NM_011204	Ptpn13	protein tyrosine phosphatase, non-receptor type 13
743	0	0.4837	17221914	22802077	100504323	100504323		NM_001204913	LOC100504323
744	0	0.2506	17373189	22816913	17868	17868	447441	NM_008653	Mybpc3	myosin binding protein C, cardiac
745	0	0.3033	17298112	22809515	22418		463514	ENSMUST00000063465		wingless-related MMTV integration site 5A
746	0	0.3884	17517544	22830920	26611	26611	462549	NM_011992	Rcn2	reticulocalbin 2
747	0	4.0728	17457876	22824708	76263	76263	478037	NM_029555	Gstk1	glutathione S-transferase kappa 1
748	0	0.1242	17275436	22807023	238161	238161	426343	NM_198111	Akap6	A kinase (PRKA) anchor protein 6
749	0	0.1597	17288992	22808577	13612	13612	444618	NM_001037987	Edil3	EGF-like repeats and discoidin I-like domains 3
750	0	0.243	17339554	22813618	77889	77889	454233	NM_029999	Lbh	limb-bud and heart
751	0	2.3512	17285157	22808117	217995	217995	446535	NM_144835	Heatr1	HEAT repeat containing 1
752	0	3.2649	17336432	22813311	21354	21354	477572	NM_013683	Tap1	transporter 1, ATP-binding cassette, sub-family B (MDR/TAP)
753	0	0.4574	17292871	22809039	56320	56320		NM_001177371	Dbn1
754	0	0.1668	17329403	22812607	17174		448179	ENSMUST00000023605		mannan-binding lectin serine peptidase 1
755	0	0.3813	17472641	22826266	20678	20678	435602	NM_011444	Sox5	SRY-box containing gene 5
756	0	0.3181	17530159	22832051	235542	235542	444025	NM_001161362	Ppp2r3a	protein phosphatase 2 (formerly 2A), regulatory subunit B'', alpha; RIKEN cDNA 3222402P14 gene
757	0	4.8013	17323110	22812010	67254		432677	ENSMUST00000117803		predicted gene, EG665536; interferon induced transmembrane protein 7
758	0	0.0304	17530243	22832059	22041		433235	ENSMUST00000035158		transferrin
759	0	0.1985	17530311	22832063	81907	81907	465002	NM_178638	Tmem108	transmembrane protein 108
760	0	3.1753	17221045	22801994	497097	497097	433480	NM_001011874	Xkr4	X Kell blood group precursor related family member 4
761	0	0.4534	17503810	22829532	54352	54352	434614	NM_018826	Irx5	Iroquois related homeobox 5 (Drosophila)
762	0	2.8267	17441949	22823307	11669		436887	ENSMUST00000031411		aldehyde dehydrogenase 2, mitochondrial
763	0	3.0665	17340427	22813695	100044193	100044193	438244	NM_001024731	LOC100044193	hypothetical protein LOC100044193
764	0	0.2087	17497246	22828865	11489	11489	474624	NM_007400	Adam12	a disintegrin and metallopeptidase domain 12 (meltrin alpha)
765	0	4.03	17262551	22805890	76901		437307	ENSMUST00000020655		PHD finger protein 15
766	0	0.3734	17401833	22819565	229731		479089	ENSMUST00000029477		solute carrier family 25 (mitochondrial carrier, phosphate carrier), member 24
767	0	0.3388	17335842	22813257	18585	18585	427600	NM_008804	Pde9a	phosphodiesterase 9A
768	0	0.1228	17506631	22829766	22152		452549	ENSMUST00000071134		tubulin, beta 3; tubulin, beta 3, pseudogene 1
769	0	0.1592	17294547	22809214	13865		434642	ENSMUST00000091458		nuclear receptor subfamily 2, group F, member 1
770	0	0.3847	17510586	22830169	16795		478513	ENSMUST00000119826		like-glycosyltransferase
771	0	2.7688	17521204	22831251	19944	19944	459877	NM_009082	Rpl29	similar to ribosomal protein; predicted gene 6344; predicted gene 11449; predicted gene 13841; predicted gene 8210; hypothetical protein LOC675793; ribosomal protein L29; predicted gene 12704; predicted gene 7252; predicted gene 8965; predicted gene 13213; predicted gene 8580; predicted gene 15526; predicted gene 7934; predicted gene 5218; predicted gene 5561; predicted gene 8548; predicted gene …
772	0	2.7568	17420064	22821326	21401	21401	442988	NM_011542	Tcea3	transcription elongation factor A (SII), 3
773	0	0.447	17499117	22829045	50770	50770	433815	NM_015804	Atp11a	ATPase, class VI, type 11A
774	0	0.4559	17424279	22821719	12804	12804	482052	NM_016673	Cntfr	ciliary neurotrophic factor receptor
775	0	2.791	17478730	22826906	14402	14402	444006	NM_008071	Gabrb3	gamma-aminobutyric acid (GABA) A receptor, subunit beta 3
776	0	0.4656	17233022	22803063	12484	12484	445686	NM_009846	Cd24a	CD24a antigen
777	0	0.3262	17255335	22805235	217125	217125	423611	NM_146025	Samd14	sterile alpha motif domain containing 14
778	0	0.4118	17257405	22805425	77097	77097	437845	NM_181071	Tanc2	tetratricopeptide repeat, ankyrin repeat and coiled-coil containing 2
779	0	0.4556	17360695	22815650	226255	226255	440007	NM_181415	Atrnl1	attractin like 1
780	0	2.904	17401144	22819500	329727	329727	458463	NM_177857	Dennd2c	DENN/MADD domain containing 2C
781	0	0.2352	17528125	22831856	17130	17130	470338	NM_008542	Smad6	MAD homolog 6 (Drosophila)
782	0	2.0257	17478082	22826868	211548	211548	461314	NM_153057	Nomo1	nodal modulator 1
783	0	0.4754	17370598	22816621	11480	11480	443859	NM_007396	Acvr2a	activin receptor IIA
784	0	0.4327	17468702	22825906	243529	243529	460105	NM_198622	H1fx	H1 histone family, member X
785	0	0.3243	17437686	22822919	68303	68303	421655	NM_026667	Fam114a1	family with sequence similarity 114, member A1
786	0	0.2708	17432418	22822472
787	0	0.4424	17536483	22832714	13641	13641	427251	NM_010110	Efnb1	ephrin B1
788	0	0.2659	17454082	22824327	18542		463087	ENSMUST00000031731		procollagen C-endopeptidase enhancer protein
789	0	3.0894	17474143	22826425	20514	20514	470413	NM_009201	Slc1a5	solute carrier family 1 (neutral amino acid transporter), member 5
790	0	2.3619	17274294	22806903	18263	18263	426076	NM_013614	Odc1	predicted gene 6742; ornithine decarboxylase, structural 1; similar to Ornithine decarboxylase (ODC); predicted gene 7993; predicted gene 15645; predicted gene 9115; predicted gene 7278
791	0	4.0146	17348648	22814472	72504	72504	444188	NM_001100449	Taf4b	TAF4B RNA polymerase II, TATA box binding protein (TBP)-associated factor
792	0	3.1099	17309774	22810813	14169		427875	ENSMUST00000095529		fibroblast growth factor 14
793	0	4.0684	17448174	22823837	212285	212285	444318	NM_178407	Arap2	predicted gene 336; ArfGAP with RhoGAP domain, ankyrin repeat and PH domain 2
794	0	0.3007	17406333	22820017	80890		461943	ENSMUST00000107692		tripartite motif-containing 2
795	0	0.2595	17349944	22814600	93892		473150	ENSMUST00000061405		protocadherin beta 21
796	0	0.3591	17402361	22819610	69608	69608	433650	NM_027135	Sec24d	Sec24 related gene family, member D (S. cerevisiae)
797	0	0.0956	17463520	22825287	56760	56760	431012	NM_019985	Clec1b	C-type lectin domain family 1, member b
798	0	4.0079	17402662	22819645	16842		433908	ENSMUST00000029611		lymphoid enhancer binding factor 1
799	0	0.3014	17248754	22804637	11492	11492	445296	NM_009616	Adam19	a disintegrin and metallopeptidase domain 19 (meltrin beta); similar to metalloprotease-disintegrin meltrin beta
800	0	3.3215	17536436	22832710	11835		468554	ENSMUST00000052837		androgen receptor
801	0	0.3843	17240226	22803838	17118	17118	445137	NM_008538	Marcks	myristoylated alanine rich protein kinase C substrate
802	0	0.4673	17319997	22811739	271305	271305		NR_030731	Phf21b
803	0	2.1467	17425181	22821808	269536	269536	447930	NM_172304	Tex10	testis expressed gene 10
804	0	0.485	17258093	22805495	70355		450228	ENSMUST00000021071		G protein-coupled receptor, family C, group 5, member C; similar to G protein-coupled receptor, family C, group 5, member C
805	0	0.498	17322261	22811922
806	0	12.6291	17541699	22833256	387195	387195		NR_029715	Mir19b-2
807	0	12.1719	17541695	22833254	723852	723852		NR_029853	Mir363
808	0	3.1281	17536496	22832716	620592		477080	ENSMUST00000096363		transmembrane protein 28
809	0	0.2609	17474983	22826547	260299	260299	476822	NM_153112	Cadm4	cell adhesion molecule 4
810	0	0.2204	17381940	22817721	74103	74103	462007	NM_028757	Nebl	nebulette
811	0	0.4459	17411262	22820495	20447	20447	466799	NM_011372	St6galnac3	ST6 (alpha-N-acetyl-neuraminyl-2,3-beta-galactosyl-1,3)-N-acetylgalactosaminide alpha-2,6-sialyltransferase 3
812	0	0.2913	17430576	22822310	94242	94242	480993	NM_023476	Tinagl1	tubulointerstitial nephritis antigen-like 1
813	0	0.3283	17299089	22809605	666451	666451	457857	AK142214	Gm8113	predicted gene 8113
814	0	0.3013	17419277	22821252	20970	20970	464110	NM_011520	Sdc3	syndecan 3
815	0	0.4428	17478301	22826885	78286	78286	436800	NM_175272	Nav2	neuron navigator 2
816	0	0.1058	17529679	22832004	22771	22771	436409	NM_009573	Zic1	similar to Zic protein; zinc finger protein of the cerebellum 1
817	0	9.1922	17362511	22815800	14704	14704	435323	NM_010316	Gng3	guanine nucleotide binding protein (G protein), gamma 3
818	0	0.2658	17509217	22830041	71069	71069	479160	NM_175162	Stox2	storkhead box 2
819	0	2.9653	17477897	22826853	12036	12036	461937	NM_009737	Bcat2	branched chain aminotransferase 2, mitochondrial
820	0	2.3306	17287185	22808374	70930	70930	477087	NM_001081350	Nol8	nucleolar protein 8
821	0	0.3938	17221878	22802076	210933	210933	474872	NM_175642	Bai3	brain-specific angiogenesis inhibitor 3
822	0	2.0388	17249483	22804717	67966	67966	433337	NM_026479	Zcchc10	zinc finger, CCHC domain containing 10
823	0	0.401	17359803	22815577	94280	94280	463960	NM_053197	Sfxn3	sideroflexin 3
824	0	2.7482	17259507	22805602	111241	111241	471093	NM_001166476	Hmga1-rs1	high mobility group AT-hook I, related sequence 1; high mobility group AT-hook 1
825	0	0.3618	17278056	22807261	217835	217835	450862	NM_177620	Rin3	Ras and Rab interactor 3
826	0	0.4957	17444152	22823493	330222		460519	ENSMUST00000085774		sidekick homolog 1 (chicken)
827	0	7.9395	17392047	22818600	320974		450563	ENSMUST00000049787		leucine rich repeat neuronal 4
828	0	0.3853	17291780	22808921	73710	73710	466924	NM_023716	Tubb2b	tubulin, beta 2a, pseudogene 2; tubulin, beta 2B
829	0	0.1047	17451186	22824106	330166	330166		NR_033657	Miat
830	0	0.3168	17508804	22829998	50768	50768		NM_001194940	Dlc1
831	0	10.2621	17541378	22833227	30878	30878	420542	NM_013912	Apln	apelin
832	0	3.3299	17284253	22807947	16450	16450	453848	NM_010588	Jag2	jagged 2
833	0	0.2139	17244661	22804241	278279	278279	478336	NM_177368	Tmtc2	transmembrane and tetratricopeptide repeat containing 2
834	0	0.3311	17456219	22824526	64213		429632	ENSMUST00000053148		suppression of tumorigenicity 7
835	0	0.2808	17463781	22825336	13730	13730	462869	NM_010128	Emp1	epithelial membrane protein 1
836	0	2.3789	17344497	22814083	66973	66973		NM_025878	Mrps18b
837	0	0.3752	17468102	22825843	22377		442164	ENSMUST00000032111		WW domain binding protein 1
838	0	4.6577	17365233	22816067	14179	14179	433447	NM_001166361	Fgf8	fibroblast growth factor 8
839	0	0.4054	17246352	22804382	14561		425657	ENSMUST00000026408		growth differentiation factor 11
840	0	0.0376	17426237	22821901	11699	11699	440259	NM_007443	Ambp	alpha 1 microglobulin/bikunin
841	0	8.5142	17541856	22833282	320923		458843	ENSMUST00000114766		MAP7 domain containing 3
842	0	0.2947	17492244	22828313	18213	18213	432968	NM_008746	Ntrk3	neurotrophic tyrosine kinase, receptor, type 3; similar to neurotrophic tyrosine kinase, receptor, type 3
843	0	0.4479	17502001	22829375	16478	16478	478972	NM_010592	Jund	Jun proto-oncogene related gene d
844	0	0.4844	17251370	22804898	77579		439729	ENSMUST00000092984		myosin, heavy polypeptide 10, non-muscle
845	0	2.5179	17534899	22832535	320237	320237		NR_028086	Ncrna00086
846	0	2.4197	17542501	22833363	19703	19703	421994	NM_023132	Renbp	renin binding protein
847	0	0.3782	17476317	22826666	76686	76686	458690	NM_001081114	Clip3	CAP-GLY domain containing linker protein 3
848	0	0.2228	17316120	22811373	12563	12563	468449	NM_007666	Cdh6	cadherin 6
849	0	0.4491	17402681	22819647	23971	23971	441578	NM_011863	Papss1	3'-phosphoadenosine 5'-phosphosulfate synthase 1
850	0	0.4989	17245709	22804334	216440	216440	462560	NM_001171026	Os9	amplified in osteosarcoma
851	0	0.4449	17269486	22806541	66180		428664	ENSMUST00000066489		RIKEN cDNA 1110036O03 gene
852	0	2.4812	17515045	22830636	235036	235036	482959	NM_145610	Ppan	peter pan homolog (Drosophila)
853	0	0.2071	17436999	22822851	12933	12933	426572	NM_001136058	Crmp1	collapsin response mediator protein 1
854	0	3.3393	17218186	22801734	63913		476935	ENSMUST00000148810		family with sequence similarity 129, member A
855	0	2.0395	17219096	22801817	56752	56752	481207	NM_019993	Aldh9a1	aldehyde dehydrogenase 9, subfamily A1
856	0	2.0364	17220724	22801960	19250	19250	478086	NM_008976	Ptpn14	protein tyrosine phosphatase, non-receptor type 14
857	0	0.3677	17257906	22805475	26399	26399	443968	NM_011943	Map2k6	mitogen-activated protein kinase kinase 6
858	0	0.2458	17308046	22810646	18040	18040	444540	NM_008691	Nefm	neurofilament, medium polypeptide
859	0	2.5924	17539241	22833004	270672	270672	421867	NM_001163085	Map3k15	mitogen-activated protein kinase kinase kinase 15
860	0	3.6289	17425566	22821851	545622	545622	440121	NM_011207	Ptpn3	protein tyrosine phosphatase, non-receptor type 3
861	0	0.3272	17467171	22825684	232023	232023	448314	NM_146168	Vopp1	expressed sequence AW146242
862	0	0.4017	17442909	22823375	14467	14467	472940	NM_008095	Gbas	glioblastoma amplified sequence
863	0	0.1804	17434742	22822690	108151	108151	427857	NM_028882	Sema3d	sema domain, immunoglobulin domain (Ig), short basic domain, secreted, (semaphorin) 3D; hypothetical protein LOC100044160
864	0	3.7895	17548504	22834528
865	0	0.169	17458393	22824769	66058	66058	457076	NM_001098271	Tmem176a	transmembrane protein 176A
866	0	0.0702	17233286	22803090	66650	66650	456093	NM_025684	Nepn	nephrocan
867	0	0.3606	17469414	22825968	108655	108655	425225	NM_053202	Foxp1	forkhead box P1
868	0	2.6295	17231717	22802934	66848		427835	ENSMUST00000121465		fucosidase, alpha-L- 2, plasma
869	0	2.4587	17367385	22816354	71198	71198	464640	NM_027715	Otud1	OTU domain containing 1
870	0	0.3878	17317675	22811530	20442	20442	437485	NM_009177	St3gal1	ST3 beta-galactoside alpha-2,3-sialyltransferase 1
871	0	0.1867	17447884	22823804	16826	16826	433733	NM_001077398	Ldb2	LIM domain binding 2
872	0	0.4645	17278593	22807317	14026	14026	476702	NM_001163396	Evl	similar to Ena-VASP-like; Ena-vasodilator stimulated phosphoprotein
873	0	2.8174	17446767	22823713	68567	68567	478476	NM_026770	Cgref1	cell growth regulator with EF hand domain 1
874	0	6.1467	17239664	22803770	17863	17863		NM_001198914	Myb
875	0	4.3051	17278209	22807273	74521	74521	421800	NM_028980	Ppp4r4	protein phosphatase 4, regulatory subunit 4
876	0	3.0574	17338472	22813529	56738	56738	422205	NM_020042	Mocs1	molybdenum cofactor synthesis 1
877	0	4.0328	17542408	22833359	245469	245469	479189	NM_001029868	Pdzd4	PDZ domain containing 4
878	0	0.1805	17497366	22828878	13593	13593	438158	NM_001113415	Ebf3	early B-cell factor 3
879	0	2.0578	17370745	22816633	51869	51869	441463	NM_175238	Rif1	Rap1 interacting factor 1 homolog (yeast)
880	0	0.299	17365960	22816123	14585		453460	ENSMUST00000026076		glial cell line derived neurotrophic factor family receptor alpha 1
881	0	0.4687	17375373	22817104	12010	12010	450491	NM_009735	B2m	beta-2 microglobulin
882	0	2.4686	17347203	22814344	94224	94224	430188	NM_053188	Srd5a2	steroid 5 alpha-reductase 2
883	0	4.8602	17505995	22829707	234779	234779	465953	NM_172285	Plcg2	phospholipase C, gamma 2
884	0	2.1519	17447269	22823756	68294	68294	438650	NM_026660	Mfsd10	major facilitator superfamily domain containing 10
885	0	2.0235	17288714	22808546	192657	192657	466842	AK163470	Ell2	elongation factor RNA polymerase II 2
886	0	0.3335	17475342	22826577	21803		461229	ENSMUST00000002678		transforming growth factor, beta 1
887	0	0.4899	17348950	22814501	69256	69256	424425	NM_027007	Zfp397	zinc finger protein 397
888	0	2.1998	17258683	22805540	268510	268510	449438	NM_172948	Mgat5b	mannoside acetylglucosaminyltransferase 5, isoenzyme B
889	0	2.5445	17465620	22825525	27205	27205	452174	NM_013723	Podxl	podocalyxin-like
890	0	25.1953	17402477	22819623	723835	723835		NR_030404	Mir302c
891	0	0.3848	17420347	22821345	230857	230857	452267	NM_199307	Ece1	endothelin converting enzyme 1
892	0	0.0685	17491606	22828214
893	0	0.1445	17510772	22830192	15245	15245	474211	NM_020259	Hhip	Hedgehog-interacting protein
894	0	0.1964	17240231	22803839
895	0	2.026	17516921	22830856	22687	22687	457967	NM_011752	Zfp259	zinc finger protein 259
896	0	0.4627	17321046	22811815	56233	56233		NM_001204276	Hdac7
897	0	0.4317	17489100	22827943	233071	233071	438077	NM_178252	Arhgap33	sorting nexin 26
898	0	2.1521	17376626	22817209	66634		420832	ENSMUST00000066559		minichromosome maintenance deficient 8 (S. cerevisiae)
899	0	0.0609	17244217	22804192	110333	110333		NR_028262	Rmst
900	0	3.2492	17439523	22823099	75784	75784	482562	BC049770	1700007G11Rik	RIKEN cDNA 1700007G11 gene
901	0	0.2799	17514135	22830512	112405	112405	456467	NM_053207	Egln1	EGL nine homolog 1 (C. elegans)
902	0	3.9171	17300663	22809905	57260	57260	444515	NM_020490	Ltb4r2	leukotriene B4 receptor 2
903	0	0.2297	17500301	22829174	78560	78560	449976	NM_054044	Gpr124	G protein-coupled receptor 124
904	0	3.5377	17375257	22817096	12716	12716	441429	NM_009897	Ckmt1	creatine kinase, mitochondrial 1, ubiquitous
905	0	0.4392	17438389	22822976	320827	320827	481003	NM_001163793	C530008M17Rik	RIKEN cDNA C530008M17 gene
906	0	3.2397	17524703	22831532	11768	11768	429948	NM_001110300	Ap1m2	adaptor protein complex AP-1, mu 2 subunit
907	0	0.3938	17340177	22813668	18754	18754	442742	NM_011104	Prkce	RIKEN cDNA 9630025F12 gene; protein kinase C, epsilon
908	0	0.2443	17220974	22801989	18845	18845	477698	NM_008882	Plxna2	plexin A2
909	0	0.485	17535841	22832635	18846	18846	421050	NM_008883	Plxna3	plexin A3
910	0	0.3838	17526102	22831679	102644	102644	430237	NM_178644	Oaf	OAF homolog (Drosophila)
911	0	0.2123	17226593	22802472	12767	12767	471983	NM_009911	Cxcr4	chemokine (C-X-C motif) receptor 4
912	0	2.1123	17317031	22811471	320679		468385	ENSMUST00000078673		sterile alpha motif domain containing 12
913	0	2.5415	17454500	22824362	231832	231832	457284	NM_001161548	Tmem184a	transmembrane protein 184a
914	0	2.0368	17341987	22813864	11692	11692	439978	NM_023040	Gfer	growth factor, erv1 (S. cerevisiae)-like (augmenter of liver regeneration)
915	0	2.1857	17497924	22828930	57913		436400	ENSMUST00000026580		leucine-rich and death domain containing
916	0	0.4123	17352212	22814827	225791	225791	428138	NM_146090	Zadh2	zinc binding alcohol dehydrogenase, domain containing 2
917	0	4.0379	17489464	22827972	20266	20266	462610	NM_011322	Scn1b	sodium channel, voltage-gated, type I, beta
918	0	3.0823	17467031	22825664	110175		470319	ENSMUST00000131475		gamma-glutamyl cyclotransferase
919	0	0.4113	17286791	22808327	621976	621976	480899	NM_001163572	Tmem170b	transmembrane protein 170B
920	0	0.3144	17415076	22820876	338349	338349	462260	NM_175275	Cntln	centlein, centrosomal protein
921	0	2.0441	17334495	22813152	79059	79059	437720	NM_019730	Nme3	non-metastatic cells 3, protein expressed in
922	0	9.8616	17421462	22821448	385211			ENSMUST00000132166
923	0	0.4786	17350824	22814696	20496	20496	445485	NM_009194	Slc12a2	similar to solute carrier family 12, member 2; solute carrier family 12, member 2
924	0	0.1419	17501191	22829280	234267	234267	431503	NM_153581	Gpm6a	glycoprotein m6a
925	0	0.2384	17229096	22802667	18933			ENSMUST00000174397
926	0	0.1884	17348879	22814495	211961	211961	465564	NM_001167777	Asxl3	additional sex combs like 3 (Drosophila)
927	0	4.8937	17500453	22829194	104271	104271	466222	NM_031374	Tex15	testis expressed gene 15
928	0	0.1086	17229451	22802704	19737			ENSMUST00000027997
929	0	0.2051	17243604	22804146	77976		428533	ENSMUST00000020220		NUAK family, SNF1-like kinase, 1
930	0	3.1303	17508609	22829978	211323	211323	466729	NM_178591	Nrg1	neuregulin 1
931	0	0.4854	17405817	22819968
932	0	0.4212	17260916	22805729	216558	216558	468879	NM_139297	Ugp2	UDP-glucose pyrophosphorylase 2
933	0	0.255	17424407	22821733	100042539	108816		NR_033123	4933409K07Rik
934	0	0.3433	17413474	22820712	53614	53614	436778	NM_016678	Reck	reversion-inducing-cysteine-rich protein with kazal motifs; similar to Reversion-inducing cysteine-rich protein with Kazal motifs precursor (mRECK)
935	0	2.1418	17345696	22814213	53414	53414	464001	NM_016859	Bysl	bystin-like
936	0	3.2292	17549512	22835067
937	0	3.2292	17549664	22835142
938	0	0.2284	17395928	22818987	20672	20672	439451	NM_009236	Sox18	SRY-box containing gene 18
939	0	0.3906	17331564	22812850	268903		428714	ENSMUST00000121927		nuclear receptor interacting protein 1
940	0	0.3209	17458734	22824808	231999	231999	473824	NM_001164361	Plekha8	pleckstrin homology domain containing, family A (phosphoinositide binding specific) member 8
941	0	2.1579	17379767	22817502	99371	99371	476243	NM_001085495	Arfgef2	ADP-ribosylation factor guanine nucleotide-exchange factor 2 (brefeldin A-inhibited)
942	0	2.3771	17256033	22805310	14786	14786	478266	NM_010346	Grb7	growth factor receptor bound protein 7
943	0	2.5276	17505148	22829644	12550	12550	482611	NM_009864	Cdh1	cadherin 1
944	0	0.4102	17391734	22818574	228602	228602	466341	BC052447	4930402H24Rik	RIKEN cDNA 4930402H24 gene
945	0	2.6982	17407390	22820117	100042514	20755	477852	NM_011468	Sprr2a1	small proline-rich protein 2A; small proline-rich protein 2A3; predicted gene 6120; hypothetical protein LOC668231
946	0	2.6982	17407393	22820118	100042514	20755		NM_011468	Sprr2a1
947	0	2.4507	17533994	22832430	75974	75974	472369	NM_001009947	Dock11	dedicator of cytokinesis 11
948	0	2.3195	17240529	22803868	56484		422994	ENSMUST00000105502		forkhead box O3
949	0	2.4297	17481541	22827213	60510	60510	425285	NM_021889	Syt9	synaptotagmin IX
950	0	2.6385	17273984	22806874	74682		453838	ENSMUST00000085745		WD repeat domain 35
951	0	2.6736	17347645	22814381	225030	225030	440545	NM_153512	Kcng3	potassium voltage-gated channel, subfamily G, member 3
952	0	0.1377	17491741	22834872
953	0	4.6736	17541806	22833275	22441	22441	432185	NM_011725	Xlr	similar to X-linked lymphocyte-regulated protein pM1; X-linked lymphocyte-regulated complex; predicted gene 14599
954	0	0.4903	17425816	22821867	634731	634731	477381	NM_001163288	Susd1	predicted gene 12528
955	0	0.1827	17437887	22822935	77569	77569	452020	NM_001001980	Limch1	LIM and calponin homology domains 1
956	0	0.3108	17354282	22815029	12583	12583	458128	NM_033037	Cdo1	cysteine dioxygenase 1, cytosolic
957	0	0.168	17374488	22817047	21825	21825	470631	NM_011580	Thbs1	thrombospondin 1; similar to thrombospondin 1
958	0	0.1475	17504190	22829563	14766	14766		NM_001198894	Gpr56
959	0	2.9468	17431266	22822376	72690	72690	455991	NM_001099296	Grrp1	glycine/arginine rich protein 1
960	0	0.2916	17372552	22816797	241520		461156	ENSMUST00000051454		family with sequence similarity 171, member B
961	0	2.2071	17369950	22816536
962	0	2.1021	17211000	22801126	59014	59014	464113	NM_021511	Rrs1	predicted gene 5067; RRS1 ribosome biogenesis regulator homolog (S. cerevisiae)
963	0	0.4648	17376341	22817181	19262	19262	458632	NM_008980	Ptpra	protein tyrosine phosphatase, receptor type, A
964	0	0.3598	17541618	22833245	171170	171170	466202	NM_134163	Mbnl3	muscleblind-like 3 (Drosophila)
965	0	0.3474	17481863	22827256	320878	320878		NM_001193305	Mical2
966	0	0.4393	17545353	22833681	80884	80884		NM_001199246	Maged2
967	0	0.2535	17231742	22802936	15273	15273	480139	NM_010437	Hivep2	human immunodeficiency virus type I enhancer binding protein 2
968	0	2.38	17537537	22832841	54004	54004	427303	NM_172493	Diap2	diaphanous homolog 2 (Drosophila)
969	0	3.4679	17394297	22818841	18830	18830	471955	NM_011125	Pltp	phospholipid transfer protein
970	0	7.56	17236623	22803415	327799	327799		NM_001206851	Usp44
971	0	0.4859	17388931	22818352	15259	15259	472643	NM_010434	Hipk3	homeodomain interacting protein kinase 3; similar to homeodomain interacting protein kinase 3
972	0	0.2827	17381999	22817724	72668	72668	453604	NM_028317	2810030E01Rik	RIKEN cDNA 2810030E01 gene
973	0	0.198	17212313	22801245	18993	18993	452128	NM_008900	Pou3f3	POU domain, class 3, transcription factor 3
974	0	0.3811	17437876	22822934	22223	22223	445585	NM_011670	Uchl1	ubiquitin carboxy-terminal hydrolase L1
975	0	0.1925	17480036	22827035	14366	14366	447571	NM_008055	Fzd4	frizzled homolog 4 (Drosophila)
976	0	2.0597	17424952	22821788	230126	230126	451516	NM_001033306	Shb	src homology 2 domain-containing transforming protein B
977	0	3.9821	17423490	22821630	192656		446717	ENSMUST00000037035		receptor (TNFRSF)-interacting serine-threonine kinase 2
978	0	0.4935	17527421	22831793	56434	56434	457161	NM_019793	Tspan3	tetraspanin 3
979	0	0.4174	17397827	22819177	329650	329650	445570	NM_177855	Med12l	mediator of RNA polymerase II transcription, subunit 12 homolog (yeast)-like
980	0	2.3254	17490481	22828078	78070	78070	444465	NM_153679	Cpt1c	carnitine palmitoyltransferase 1c
981	0	0.3798	17472955	22826293	387314	387314	421491	NM_198967	Tmtc1	transmembrane and tetratricopeptide repeat containing 1
982	0	0.4021	17354784	22815079	328968			NR_045402
983	0	0.3827	17357959	22815401	14682	14682	473592	NM_008139	Gnaq	guanine nucleotide binding protein, alpha q polypeptide
984	0	2.5301	17516795	22830849	114873	114873	474496	NM_001081270	Dscaml1	Down syndrome cell adhesion molecule-like 1
985	0	3.4046	17337155	22813370	18999			NM_001252452
986	0	0.1242	17217846	22801707	723890	723890		NR_029820	Mir181b-1
987	0	0.376	17525198	22831573	100505166		434434	ENSMUST00000075069		neurotrimin
988	0	0.1405	17264159	22806032	214384	214384	458214	NM_145136	Myocd	myocardin
989	0	2.1685	17539932	22833072	15185	15185	461517	NM_010413	Hdac6	histone deacetylase 6
990	0	3.5512	17228497	22802623	214575	214575	458944	NM_001134741	Tdrd5	tudor domain containing 5
991	0	2.9079	17280086	22807516	268527	268527	481870	NM_015764	Greb1	gene regulated by estrogen in breast cancer protein
992	0	2.5004	17363865	22815952	104174	104174	474222	NM_138595	Gldc	glycine decarboxylase
993	0	2.0907	17279499	22807443	68337	68337	439546	NM_024223	Crip2	cysteine rich protein 2
994	0	3.1516	17260029	22805643	192650		470658	ENSMUST00000009219		calcium binding protein 7
995	0	8.1719	17543529	22833464	11989		445327	ENSMUST00000113710		solute carrier family 7 (cationic amino acid transporter, y+ system), member 3
996	0	12.7049	17357413	22815321	623688	623688		XM_003086798	Gm6445
997	0	0.2621	17280913	22807608	664883	664883	470445	NM_021361	Nova1	neuro-oncological ventral antigen 1
998	0	0.3395	17426434	22821914	56710	56710	477117	NM_019967	Dbc1	deleted in bladder cancer 1 (human)
999	0	2.4228	17448389	22823857	245945		468349	ENSMUST00000113726		RNA binding motif protein 47
1000	0	2.132	17303979	22810258	69156		462967	ENSMUST00000124549		catechol-O-methyltransferase domain containing 1
1001	0	0.4481	17531987	22832191	21813	21813	451390	NM_009371	Tgfbr2	transforming growth factor, beta receptor II
1002	0	2.6087	17501346	22829311	71306	71306	448503	NM_027756	Mfap3l	microfibrillar-associated protein 3-like
1003	0	0.487	17276552	22807120	238276	238276	424382	NM_001101471	Akap5	A kinase (PRKA) anchor protein 5
1004	0	0.3298	17287361	22808393	23882	23882	451930	NM_011817	Gadd45g	growth arrest and DNA-damage-inducible 45 gamma
1005	0	2.3009	17504350	22829573	66083	66083	450535	NM_001035123	Setd6	SET domain containing 6
1006	0	4.9072	17516332	22830799	235281	235281	456208	NM_153522	Scn3b	sodium channel, voltage-gated, type III, beta
1007	0	0.4471	17479006	22826932	269941	269941	437324	NM_001081163	Chsy1	similar to mKIAA0990 protein; chondroitin sulfate synthase 1
1008	0	0.4495	17410130	22820393	109676			ENSMUST00000166157
1009	0	0.2809	17250585	22804834	76293		474961	ENSMUST00000064783		microfibrillar-associated protein 4
1010	0	3.4635	17526506	22831716	74602			NR_040732
1011	0	2.8674	17491636	22828229	52480	52480	445518	NR_015456	D7Ertd715e	DNA segment, Chr 7, ERATO Doi 715, expressed
1012	0	0.3053	17212442	22801259	70676		471047	ENSMUST00000074525		GULP, engulfment adaptor PTB domain containing 1
1013	0	2.1598	17415570	22820939	77963		430562	ENSMUST00000030306		hook homolog 1 (Drosophila)
1014	0	3.0735	17370487	22816604	241327		444522	ENSMUST00000057279		olfactomedin-like 2A
1015	0	2.8841	17544631	22833594	170722		460622	ENSMUST00000113163		nuclear RNA export factor 7
1016	0	0.3407	17492549	22828339	140481	140481	459784	NM_172903	Man2a2	mannosidase 2, alpha 2
1017	0	3.3611	17335726	22813250	14652	14652	425336	NM_021332	Glp1r	glucagon-like peptide 1 receptor; similar to glucagon-like peptide-1 receptor
1018	0	0.2514	17480675	22827095	320452	320452	420715	NM_177161	P4ha3	procollagen-proline, 2-oxoglutarate 4-dioxygenase (proline 4-hydroxylase), alpha polypeptide III
1019	0	0.0988	17355332	22815131	13176	13176	451630	NM_007831	Dcc	deleted in colorectal carcinoma
1020	0	0.2241	17396024	22819001	20257	20257	450119	NM_025285	Stmn2	stathmin-like 2
1021	0	0.4328	17248288	22804583	268396	268396	428939	NM_177364	Sh3pxd2b	SH3 and PX domains 2B
1022	0	0.2469	17330427	22812711	22268	22268	430559	NM_178924	Upk1b	uroplakin 1B
1023	0	0.2085	17449084	22823920	29817	29817	470464	NM_001159518	Igfbp7	insulin-like growth factor binding protein 7
1024	0	0.3628	17468573	22825893	69538	69538	466238	NM_054041	Antxr1	anthrax toxin receptor 1
1025	0	3.5029	17421384	22821438	666532			NR_040355
1026	0	2.4133	17394175	22818825	20971	20971	461650	NM_011521	Sdc4	syndecan 4
1027	0	0.2298	17330443	22812713	14432		440630	ENSMUST00000102817		growth associated protein 43
1028	0	0.3011	17296281	22809349	69590	69590	481659	NM_027127	Gpx8	glutathione peroxidase 8 (putative)
1029	0	0.3665	17425301	22821825	11303	11303	426771	NM_013454	Abca1	ATP-binding cassette, sub-family A (ABC1), member 1
1030	0	0.382	17300279	22809874	17387	17387	426399	NM_008608	Mmp14	matrix metallopeptidase 14 (membrane-inserted)
1031	0	0.3396	17490589	22828085	14132	14132	464435	NM_010189	Fcgrt	Fc receptor, IgG, alpha chain transporter
1032	0	0.0794	17455903	22824494	65255	65255	482674	NM_023048	Asb4	ankyrin repeat and SOCS box-containing 4
1033	0	0.4851	17426517	22821920	21885	21885	459245	NM_011599	Tle1	transducin-like enhancer of split 1, homolog of Drosophila E(spl)
1034	0	2.7643	17363025	22815852	20908	20908	428712	NM_152220	Stx3	syntaxin 3
1035	0	5.1947	17288234	22808490	386626	628709		NM_001177832	Gm10324
1036	0	0.3469	17469136	22825947	101401		429809	ENSMUST00000113438		a disintegrin-like and metallopeptidase (reprolysin type) with thrombospondin type 1 motif, 9
1037	0	2.1401	17401710	22819555	56742	56742		NM_001190161	Psrc1
1038	0	2.1563	17262055	22805838	214112		429458	ENSMUST00000020679		NIPA-like domain containing 4
1039	0	2.6819	17440575	22823199	50883	50883	463021	NM_016681	Chek2	CHK2 checkpoint homolog (S. pombe)
1040	0	0.2973	17363086	22815869	207521	207521	426471	NM_172442	Dtx4	deltex 4 homolog (Drosophila)
1041	0	0.2247	17404239	22819799
1042	0	0.2268	17301536	22809989	13592	13592	420992	NM_010095	Ebf2	early B-cell factor 2
1043	0	0.2822	17501160	22829276	22341	22341	476002	NM_009506	Vegfc	vascular endothelial growth factor C
1044	0	2.2535	17413591	22820725	64424		458270	ENSMUST00000133157		polymerase (RNA) I polypeptide E
1045	0	0.2932	17537102	22832774	331493	331493	446748	NM_001033541	Gm5127	predicted gene 5127
1046	0	0.4409	17248304	22804584	327900	327900	469434	NM_173784	Ubtd2	ubiquitin domain containing 2
1047	0	0.3407	17467706	22825805	71093	71093	464727	NM_153778	Atoh8	atonal homolog 8 (Drosophila)
1048	0	0.3992	17270211	22806593	217219	217219	477356	NM_199200	Fam171a2	family with sequence similarity 171, member A2
1049	0	2.2915	17228563	22802626	30935	30935	478797	NM_023141	Tor3a	torsin family 3, member A
1050	0	6.7705	17426803	22821946	12622	12622	432890	NM_009887	Cer1	cerberus 1 homolog (Xenopus laevis)
1051	0	0.3626	17345293	22814182	22339	22339	480917	NM_001025250	Vegfa	vascular endothelial growth factor A
1052	0	0.3687	17548671	22834606	100502599	100502599		AK040657	LOC100502599
1053	0	2.5337	17491480	22828174	110886	110886	453890	NM_176942	Gabra5	gamma-aminobutyric acid (GABA) A receptor, subunit alpha 5
1054	0	0.252	17211131	22801136	109294	109294	421956	NM_029525	Prex2	phosphatidylinositol-3,4,5-trisphosphate-dependent Rac exchange factor 2
1055	0	0.0849	17491535	22828189
1056	0	2.0437	17359902	22815588	70769	70769	430253	NM_053086	Nolc1	nucleolar and coiled-body phosphoprotein 1
1057	0	0.2049	17320813	22811797	54003	54003	448823	NM_016743	Nell2	NEL-like 2 (chicken)
1058	0	0.2908	17522439	22831336	17897	17897	455941	NM_010859	Myl3	myosin, light polypeptide 3
1059	0	0.3506	17313087	22811116	17309	17309	448662	NM_010795	Mgat3	mannoside acetylglucosaminyltransferase 3
1060	0	0.4366	17548287	22834430	18247	18247	427180	NM_010952	Oaz2-ps	predicted gene 9329; predicted gene 7543; ornithine decarboxylase antizyme 2
1061	0	2.0825	17223594	22802217	57750	57750		NM_001199060	Wdr12
1062	0	0.1081	17548090	22834335	100503674			XR_141355
1063	0	2.1415	17485904	22827566	333182	333182	458065	NM_183405	Cox6b2	cytochrome c oxidase subunit VIb polypeptide 2
1064	0	2.7665	17472678	22826269	12035	12035	482088	NM_001024468	Bcat1	branched chain aminotransferase 1, cytosolic; similar to branched chain aminotransferase 1, cytosolic
1065	0	0.341	17522916	22831383	104099	104099	426772	NM_133721	Itga9	integrin alpha 9
1066	0	0.3759	17346898	22814321	268970	268970	423129	NM_172964	Arhgap28	Rho GTPase activating protein 28
1067	0	6.5173	17431166	22822368	83557	83557	424634	NM_145833	Lin28a	lin-28 homolog (C. elegans)
1068	0	0.3995	17339223	22813594	16772	16772	426624	NM_008480	Lama1	laminin, alpha 1
1069	0	2.1956	17255788	22805290	58996		421049	ENSMUST00000121799		RIKEN cDNA 4933428G20 gene
1070	0	2.8102	17508523	22829965	71082	75767	467680	NM_001080813	Rab11fip1	RAB11 family interacting protein 1 (class I)
1071	0	2.2607	17470796	22826097	15170	15170	466255	NM_013545	Ptpn6	protein tyrosine phosphatase, non-receptor type 6
1072	0	0.4289	17537055	22832771	11977	11977	463891	NM_001109757	Atp7a	ATPase, Cu++ transporting, alpha polypeptide
1073	0	0.1417	17229481	22802708	18214	18214	445111	NM_022563	Ddr2	discoidin domain receptor family, member 2
1074	0	2.0948	17289372	22808615	13803	13803	463512	NM_007930	Enc1	ectodermal-neural cortex 1
1075	0	0.27	17290457	22808746	20191	20191	425477	NM_023868	Ryr2	ryanodine receptor 2, cardiac
1076	0	2.1601	17447514	22823773	17160	17160	471606	NM_008550	Man2b2	mannosidase 2, alpha B2
1077	0	5.0956	17300760	22809915	30054	30054	450733	NM_001033043	Rnf17	ring finger protein 17
1078	0	2.2031	17351465	22814756	67951	67951	433896	NM_026473	Tubb6	tubulin, beta 6
1079	0	4.202	17377443	22817289	100271882	100271882	479389	NM_001145863	Gm14139	predicted gene 4979; predicted gene 14139
1080	0	0.3914	17435251	22822729	52323	52323	480828	NM_026448	Klhl7	kelch-like 7 (Drosophila)
1081	0	2.3448	17270783	22806640	56095		480337	ENSMUST00000021048		FtsJ homolog 3 (E. coli)
1082	0	0.4011	17304523	22810305	192187	192187	480153	NM_138672	Stab1	stabilin 1
1083	0	0.2192	17509944	22830114	13004	13004	467352	NM_007789	Ncan	neurocan; similar to Neurocan
1084	0	0.3635	17454704	22824378	231861	231861	423332	NM_001122730	Tnrc18	trinucleotide repeat containing 18
1085	0	0.0663	17233323	22803096	18821	18821	480322	NM_001141927	Pln	phospholamban
1086	0	4.5409	17307837	22810633	13850	13850	474160	NM_007940	Ephx2	epoxide hydrolase 2, cytoplasmic
1087	0	0.4841	17293695	22809122	66129		466425	ENSMUST00000021938		hypothetical protein LOC100044674; RIKEN cDNA 1110018J18 gene
1088	0	0.4014	17512440	22830343	70796	70796	432588	NM_175160	Zdhhc1	zinc finger, DHHC domain containing 1
1089	0	0.4588	17222642	22802150	14200	14200	421303	NM_010212	Fhl2	four and a half LIM domains 2
1090	0	0.2783	17348833	22814490	22139	22139	439049	NM_013697	Ttr	transthyretin
1091	0	0.4934	17424461	22821742	100862177	18829		NM_011124	Ccl21a
1092	0	0.2366	17420951	22821386	17150	17150	427963	NM_001161799	Mfap2	microfibrillar-associated protein 2
1093	0	0.4765	17412202	22820588	76132	76132	464757	NM_175234	6230409E13Rik	RIKEN cDNA 6230409E13 gene
1094	0	0.3301	17511550	22830264	244579	244579	446550	NM_172913	Tox3	TOX high mobility group box family member 3
1095	0	5.6829	17326021	22812261	73703	73703	423982	NM_028615	Dppa2	similar to developmental pluripotency-associated 2; predicted gene 9298; developmental pluripotency associated 2
1096	0	0.2929	17416234	22820993	67916	67916	478457	NM_080555	Ppap2b	phosphatidic acid phosphatase type 2B
1097	0	0.4837	17410809	22820454	16911	16911	454479	NM_001161770	Lmo4	LIM domain only 4
1098	0	0.484	17212947	22801293	67198	67198	476794	NM_144882	Spats2l	RIKEN cDNA 2810022L02 gene
1099	0	2.3871	17240342	22803854	67239	67239	480267	NM_023323	Rpf2	brix domain containing 1
1100	0	0.3564	17392549	22818645	100043820	100043820	430093	AK018565	9030622O22Rik	hypothetical protein LOC100043820
1101	0	0.4323	17495610	22828717	64297	64297	480400	NM_022420	Gprc5b	G protein-coupled receptor, family C, group 5, member B
1102	0	0.2295	17349922	22814595	93887	93887	433334	NM_053141	Pcdhb16	protocadherin beta 16
1103	0	0.2109	17309154	22810758	239217	239217	456099	NM_177715	Kctd12	potassium channel tetramerisation domain containing 12
1104	0	0.4498	17453726	22824308	13047	13047	468378	NM_198602	Cux1	cut-like homeobox 1
1105	0	0.2811	17429206	22822176	21846		471484	ENSMUST00000047421		tyrosine kinase with immunoglobulin-like and EGF-like domains 1
1106	0	4.2546	17371616	22816705	64406	64406	427168	NM_022435	Sp5	trans-acting transcription factor 5
1107	0	3.5787	17363895	22815954	13380		466792	ENSMUST00000025803		dickkopf homolog 1 (Xenopus laevis)
1108	0	0.4102	17304147	22810275	71918	71918	424319	NM_001101433	Zcchc24	zinc finger, CCHC domain containing 24
1109	0	2.0636	17260331	22805664	52513	52513	425024	NM_026538	Ddx56	DEAD (Asp-Glu-Ala-Asp) box polypeptide 56
1110	0	0.4988	17430729	22822324	269587	269587	466240	NM_183428	Epb4.1	erythrocyte protein band 4.1
1111	0	2.5909	17406363	22820019	229474	229474		NM_001205355	Fhdc1
1112	0	0.0875	17525060	22831562	57246	57246	449662	NM_194263	Tbx20	T-box 20
1113	0	0.4241	17406492	22820036	170643	170643	462302	NM_001170985	Kirrel	kin of IRRE like (Drosophila)
1114	0	2.1594	17365243	22816068	18150	18150	446661	NM_008723	Npm3	nucleoplasmin 3; nucleoplasmin 3, pseudogene 1
1115	0	8.0727	17434555	22822675	18669	18669	452878	NM_011075	Abcb1b	ATP-binding cassette, sub-family B (MDR/TAP), member 1B
1116	0	0.4805	17328958	22812560	18951	14724	476231	NM_001001999	Gp1bb	glycoprotein Ib, beta polypeptide
1117	0	2.6721	17241206	22803938	27355	27355	427319	NM_013753	X99384	cDNA sequence X99384
1118	0	0.4354	17477930	22826856	73456		482722	ENSMUST00000057927		Ras interacting protein 1
1119	0	3.31	17523908	22831464	234915	234915	478792	BC119072	AK129341	similar to CDNA sequence AK129341; cDNA sequence AK129341
1120	0	3.5173	17418268	22821170	18991	18991	423422	NM_011141	Pou3f1	POU domain, class 3, transcription factor 1
1121	0	0.4787	17473341	22826325	381979	381979	432095	NM_001003920	Brsk1	BR serine/threonine kinase 1
1122	0	2.2903	17400000	22819391	20194	20194	433275	NM_009112	S100a10	S100 calcium binding protein A10 (calpactin)
1123	0	3.0356	17227266	22802529	13710	13710	471910	NM_001163131	Elf3	E74-like factor 3
1124	0	3.0384	17464476	22825410	66184	66184		NR_003634	Rps4y2
1125	0	0.3804	17337834	22813461	53901	53901	460283	NM_030598	Rcan2	regulator of calcineurin 2
1126	0	0.3766	17463851	22825350	19277	19277	449674	NM_011216	Ptpro	protein tyrosine phosphatase, non-receptor type 15; protein tyrosine phosphatase, receptor type, O
1127	0	2.222	17535233	22832576	207854	207854	470138	NM_174993	Fmr1nb	fragile X mental retardation 1 neighbor
1128	0	2.7941	17507605	22829869	14456	14456	476439	NM_019521	Gas6	growth arrest specific 6
1129	0	4.0436	17222951	22802176	67080	67080	445976	BC048645	1700019D03Rik	RIKEN cDNA 1700019D03 gene
1130	0	0.3423	17240645	22803883	12142	12142	445507	NM_007548	Prdm1	PR domain containing 1, with ZNF domain
1131	0	0.3508	17351811	22814785	52538	52538	482515	NM_177470	Acaa2	acetyl-Coenzyme A acyltransferase 2 (mitochondrial 3-oxoacyl-Coenzyme A thiolase)
1132	0	2.9129	17325938	22812250	208154	208154	480006	NM_001037719	Btla	B and T lymphocyte associated
1133	0	0.1892	17524895	22831548	15571	15571	466508	NM_010487	Elavl3	ELAV (embryonic lethal, abnormal vision, Drosophila)-like 3 (Hu antigen C)
1134	0	6.2411	17399854	22819363	100042514	20755		NM_011468	Sprr2a1
1135	0	3.35	17211174	22801137	320492	320492	448450	NM_001160369	A830018L16Rik	RIKEN cDNA A830018L16 gene
1136	0	0.2761	17303989	22810259	218820	218820	482347	NM_145459	Zfp503	zinc finger protein 503
1137	0	0.3634	17414212	22820778	319636	319636		NM_001195284	Fsd1l
1138	0	0.3558	17348902	22814499	13527	13527	453559	NM_207650	Dtna	dystrobrevin alpha
1139	0	0.2503	17332358	22812940	13876		460030	ENSMUST00000113846		avian erythroblastosis virus E-26 (v-ets) oncogene related
1140	0	0.334	17249611	22804728	18452	18452	475165	NM_001136076	P4ha2	procollagen-proline, 2-oxoglutarate 4-dioxygenase (proline 4-hydroxylase), alpha II polypeptide
1141	0	0.4921	17370455	22816598	59126		423273	ENSMUST00000054234		NIMA (never in mitosis gene a)-related expressed kinase 6
1142	0	3.407	17345865	22814233	76438		451731	ENSMUST00000044503		raftlin lipid raft linker 1
1143	0	4.3189	17357700	22815346	66607		441302	ENSMUST00000025581		membrane-spanning 4-domains, subfamily A, member 4D
1144	0	0.2269	17217625	22801689	21952	21952	424664	NM_021467	Tnni1	troponin I, skeletal, slow 1
1145	0	0.3956	17236638	22803417	13998	13998	466126	NM_053072	Fgd6	FYVE, RhoGEF and PH domain containing 6
1146	0	0.4959	17228164	22802601	226519	226519	439458	NM_010683	Lamc1	laminin, gamma 1
1147	0	3.7165	17457143	22824609	67861	67861	452957	NM_172398	Akr1b10	RIKEN cDNA 2310005E10 gene
1148	0	3.3903	17431478	22822395	230824	230824	449156	NM_001013756	Grhl3	grainyhead-like 3 (Drosophila)
1149	0	0.3753	17439184	22823061	12452		478345	ENSMUST00000121127		cyclin G2
1150	0	2.13	17465865	22825547	320127	320127	467153	NM_001081206	Dgki	diacylglycerol kinase, iota
1151	0	0.3673	17316185	22811385	622531	622531		XM_003085056	Gm6330
1152	0	0.1554	17325592	22812220	64082	64082	478219	NM_001081984	Popdc2	popeye domain containing 2
1153	0	0.3143	17267430	22806319	66569	66569	445922	NM_025638	Gdpd1	glycerophosphodiester phosphodiesterase domain containing 1
1154	0	2.2256	17227089	22802517	12227	12227	426473	NM_007570	Btg2	B-cell translocation gene 2, anti-proliferative
1155	0	0.3064	17420434	22835974
1156	0	0.1263	17406456	22820033	23937	23937	422569	NM_011839	Mab21l2	mab-21-like 2 (C. elegans)
1157	0	2.2392	17424128	22821706	230082		474876	ENSMUST00000030138		nucleolar protein family 6 (RNA-associated)
1158	0	0.1308	17222618	22802147	66297	66297		NR_027826	2610017I09Rik
1159	0	0.4316	17402541	22819634	18741	18741	430192	NM_011098	Pitx2	paired-like homeodomain transcription factor 2
1160	0	0.4098	17233642	22836251
1161	0	4.7591	17510345	22830148	69550	69550	481132	NM_198095	Bst2	bone marrow stromal cell antigen 2
1162	0	0.3808	17303732	22810240	74571	74571	454549	NM_029006	Kcnk16	potassium channel, subfamily K, member 16
1163	0	0.4579	17249542	22804723	20362	20362	420658	NM_033144	2014-09-08	septin 8
1164	0	0.4631	17230131	22802777	24012	24012		NM_001199003	Rgs7
1165	0	2.2791	17263089	22805946	216766	216766	433997	NM_001166669	Gemin5	gem (nuclear organelle) associated protein 5
1166	0	0.3706	17506398	22829745	100689703			NR_045696
1167	0	2.0827	17335060	22813202	16440	16440	456581	NM_080553	Itpr3	inositol 1,4,5-triphosphate receptor 3
1168	0	0.441	17519481	22831079	14697		479359	ENSMUST00000076889		guanine nucleotide binding protein (G protein), beta 5
1169	0	2.406	17466003	22825554	78781		464147	ENSMUST00000114900		zinc finger CCCH type, antiviral 1
1170	0	2.4871	17226369	22802458	66942	66942	443100	NM_025860	Ddx18	predicted gene 16433; similar to DEAD (Asp-Glu-Ala-Asp) box polypeptide 18; predicted gene 9214; predicted gene 8173; DEAD (Asp-Glu-Ala-Asp) box polypeptide 18
1171	0	0.4008	17550440	22835421
1172	0	0.2383	17325651	22812226	207683	207683	421187	NM_170599	Igsf11	immunoglobulin superfamily, member 11
1173	0	2.0717	17224125	22802264	381269	381269	441393	NM_001005423	Mreg	melanoregulin
1174	0	2.9154	17363320	22815900	14537	14537	445888	NM_173442	Gcnt1	glucosaminyl (N-acetyl) transferase 1, core 2; similar to glucosaminyl (N-acetyl) transferase 1, core 2
1175	0	0.3021	17412998	22820667	108816	108816		NR_033123	4933409K07Rik
1176	0	0.3021	17424410	22821734	108816	108816		NR_033123	4933409K07Rik
1177	0	0.3021	17434127	22822629	108816	108816		NR_033123	4933409K07Rik
1178	0	2.0102	17490984	22828123	101612		481016	ENSMUST00000131384		glutamate-rich WD repeat containing 1
1179	0	0.3281	17385374	22817986	18227		473999	ENSMUST00000028166		nuclear receptor subfamily 4, group A, member 2
1180	0	0.3352	17434112	22822628	100042539	108816		NR_033123	4933409K07Rik
1181	0	2.0092	17472235	22826235	13860		460576	ENSMUST00000058210		epidermal growth factor receptor pathway substrate 8
1182	0	0.4623	17295796	22809311	18708	18708	442676	NM_001077495	Pik3r1	phosphatidylinositol 3-kinase, regulatory subunit, polypeptide 1 (p85 alpha)
1183	0	2.5162	17317153	22811483	20649		434502	ENSMUST00000039769		syntrophin, basic 1
1184	0	0.2254	17467589	22825796	12180	12180	466373	NM_001160127	Smyd1	SET and MYND domain containing 1
1185	0	0.2981	17354378	22815043	19038	19038	468432	NM_008908	Ppic	peptidylprolyl isomerase C
1186	0	0.2927	17413000	22820668	100042539	108816		NR_033123	4933409K07Rik
1187	0	2.5193	17416690	22821024	18392	18392	470153	NM_011015	Orc1	origin recognition complex, subunit 1-like (S.cereviaiae)
1188	0	0.3101	17363927	22815958	54447	54447	457710	NM_018830	Asah2	N-acylsphingosine amidohydrolase 2
1189	0	2.4206	17470597	22826070	20527	20527	479112	NM_011401	Slc2a3	solute carrier family 2 (facilitated glucose transporter), member 3
1190	0	0.4831	17316179	22811384	448987	448987	467184	NM_176959	Fbxl7	F-box and leucine-rich repeat protein 7
1191	0	2.1791	17379864	22817506	68949	68949	480949	NM_001081005	1500012F01Rik	RIKEN cDNA 1500012F01 gene
1192	0	2.2188	17492018	22828285	233335	233335	483108	NM_201639	Synm	synemin, intermediate filament protein
1193	0	3.4234	17493643	22828448	233549	233549	435983	NM_177448	Mogat2	monoacylglycerol O-acyltransferase 2
1194	0	0.2652	17467963	22825826	70753			NR_045141
1195	0	0.23	17355915	22815193	12894	12894	455934	NM_013495	Cpt1a	carnitine palmitoyltransferase 1a, liver
1196	0	0.4013	17254670	22805174	66140		435911	ENSMUST00000020794		predicted gene 6597; RIKEN cDNA 1110001A07 gene
1197	0	0.4304	17531932	22832183	70031	70031	482426	NM_027294	Cmtm8	CKLF-like MARVEL transmembrane domain containing 8
1198	0	3.3564	17279088	22807414	93835	93835	459247	NM_033603	Amn	amnionless
1199	0	2.5639	17250734	22804848	69221	69221		NR_030738	2410006H16Rik
1200	0	2.1234	17354653	22815068	21453	21453		NM_001198984	Tcof1
1201	0	0.4214	17465115	22825476	320405	320405	427982	NM_153163	Cadps2	Ca2+-dependent activator protein for secretion 2
1202	0	10.7158	17459449	22824916	232077	232077	459899	NM_001101464	Foxi3	forkhead box I3
1203	0	3.135	17224551	22802295	19275	19275	480064	NM_008985	Ptprn	protein tyrosine phosphatase, receptor type, N
1204	0	2.4933	17395091	22818916	65112	65112	429675	NM_022995	Pmepa1	prostate transmembrane protein, androgen induced 1; similar to Nedd4 WW binding protein 4
1205	0	0.4881	17268322	22806405	15410	15410	450212	NM_001079869	Hoxb3	homeo box B3
1206	0	2.8671	17293827	22809136	76803		430876	ENSMUST00000091541		RIKEN cDNA 2410141K09 gene; predicted gene 7771; predicted gene 7896
1207	0	2.3307	17337796	22813458	27226		468762	ENSMUST00000024706		phospholipase A2, group VII (platelet-activating factor acetylhydrolase, plasma)
1208	0	0.1354	17211347	22801157	21419	21419	436125	NM_009334	Tcfap2b	transcription factor AP-2 beta
1209	0	2.2008	17300929	22809925
1210	0	2.4557	17462373	22825180	330409	330409	479482	NM_001128151	Cecr2	cat eye syndrome chromosome region, candidate 2 homolog (human)
1211	0	0.3717	17286641	22808313	109620	109620	462421	NM_023842	Dsp	desmoplakin
1212	0	0.2827	17291874	22808932	68404	68404	423814	NM_153529	Nrn1	neuritin 1
1213	0	0.3868	17271151	22806664	54377		462825	ENSMUST00000021066		calcium channel, voltage-dependent, gamma subunit 4
1214	0	0.4863	17406460	22820034	70762	70762		NM_001195496	Dclk2
1215	0	0.1936	17359088	22815506	13082	13082	483205	NM_007811	Cyp26a1	cytochrome P450, family 26, subfamily a, polypeptide 1
1216	0	0.3292	17317225	22811492	22770	22770	424062	NM_001042438	Zhx1	zinc fingers and homeoboxes 1
1217	0	0.1348	17360109	22815605	226180		457569	ENSMUST00000037636		internexin neuronal intermediate filament protein, alpha
1218	0	0.3215	17434095	22822626	100042539	108816		NR_033123	4933409K07Rik
1219	0	0.1467	17246469	22804421	11923	11923	435764	NM_007501	Neurod4	neurogenic differentiation 4
1220	0	0.3324	17541723	22833265	723910	72575		NR_038184	C430049B03Rik
1221	0	2.0935	17479736	22826997	107769	107769	473050	NM_145375	Tm6sf1	transmembrane 6 superfamily member 1
1222	0	0.4289	17222837	22802168	17912	17912	478274	NM_001161817	Myo1b	myosin IB
1223	0	2.122	17307151	22810570	68043	68043	444667	NM_026526	N6amt2	N-6 adenine-specific DNA methyltransferase 2 (putative)
1224	0	0.34	17424405	22821732	108816	108816		NR_033123	4933409K07Rik
1225	0	0.3935	17230991	22802855	226841	226841		NR_027352	Vash2
1226	0	0.406	17448475	22823868	11980	11980	453349	NM_001038999	Atp8a1	ATPase, aminophospholipid transporter (APLT), class I, type 8A, member 1
1227	0	2.6239	17364725	22816023	107094	107094	427686	NM_199447	Rrp12	ribosomal RNA processing 12 homolog (S. cerevisiae)
1228	0	0.2964	17547813	22834209	100503703	100503703		AK086282	LOC100503703
1229	0	0.4542	17460366	22825001	11519	11519	479721	NM_013458	Add2	adducin 2 (beta)
1230	0	0.2679	17464061	22825363	100093700	100093700		NR_033555	Gm10400
1231	0	0.4846	17316175	22811383	70350	70350	430729	NM_027395	Basp1	brain abundant, membrane attached signal protein 1
1232	0	4.7633	17302878	22810148	22772	22772	437439	NM_009574	Zic2	zinc finger protein of the cerebellum 2
1233	0	0.156	17248691	22804630	13591		422697	ENSMUST00000081265		early B-cell factor 1
1234	0	4.2886	17516383	22830804	15481	100302594		NR_028275	Snord14e
1235	0	0.4198	17505313	22829656	11906	11906	451314	NM_007496	Zfhx3	zinc finger homeobox 3
1236	0	0.4052	17503825	22829534	17390	17390	470496	NM_008610	Mmp2	matrix metallopeptidase 2
1237	0	2.1319	17433610	22822581	230972		464180	ENSMUST00000030898		Rho guanine nucleotide exchange factor (GEF) 16
1238	0	0.3557	17438788	22823019	52822	52822	423272	NM_027530	Rufy3	RUN and FYVE domain containing 3
1239	0	3.8261	17319801	22811724	239559	239559	455079	NM_001170954	A4galt	alpha 1,4-galactosyltransferase
1240	0	2.0598	17483891	22827401	101476	101476	457779	NM_133942	Plekha1	pleckstrin homology domain containing, family A (phosphoinositide binding specific) member 1
1241	0	0.3116	17543920	22833507	100043213	100043213		NR_015552	5330434G04Rik
1242	0	0.3971	17498962	22829032	12827	12827	445082	NM_009932	Col4a2	collagen, type IV, alpha 2
1243	0	2.1698	17467209	22825696	58909		469263	ENSMUST00000089860		family with sequence similarity 13, member A
1244	0	0.2789	17247389	22804497	13649	13649	445955	NM_207655	Egfr	epidermal growth factor receptor
1245	0	2.0388	17416761	22821028	100087	100087	458857	NM_029571	Kti12	KTI12 homolog, chromatin associated (S. cerevisiae)
1246	0	0.2136	17385710	22818004
1247	0	0.4452	17524958	22831555	235050	235050	453254	NM_145612	Zfp810	zinc finger protein 810
1248	0	2.7822	17406807	22820064	53868	53868	481787	NM_016899	Rab25	RAB25, member RAS oncogene family
1249	0	2.579	17450338	22824035	246293		431472	ENSMUST00000031254		kelch-like 8 (Drosophila)
1250	0	2.0995	17217619	22801688	27280	27280	483067	NM_013750	Phlda3	pleckstrin homology-like domain, family A, member 3
1251	0	0.4387	17339434	22813607	64898	64898	420927	NM_001164885	Lpin2	lipin 2
1252	0	0.1681	17398895	22819279	12904		431903	ENSMUST00000005019		cellular retinoic acid binding protein II
1253	0	0.332	17299313	22809637
1254	0	0.3831	17300998	22809933	219134	219134	454894	NM_145463	Shisa2	shisa homolog 2 (Xenopus laevis)
1255	0	0.4739	17500595	22829211	244418	244418	469433	NM_172911	D8Ertd82e	DNA segment, Chr 8, ERATO Doi 82, expressed
1256	0	0.4827	17465298	22825494	627049		452826	ENSMUST00000035930		zinc finger protein 800
1257	0	3.5344	17265229	22806107	11687	11687	432970	NM_009660	Alox15	arachidonate 15-lipoxygenase
1258	0	0.2784	17272785	22806774	19039		465139	ENSMUST00000043722		lectin, galactoside-binding, soluble, 3 binding protein
1259	0	0.4904	17274574	22806943	77480	77480	480669	NM_001081378	Kidins220	kinase D-interacting substrate 220
1260	0	0.1303	17309061	22810743
1261	0	0.368	17478889	22826922	11784	11784	465642	NM_007461	Apba2	amyloid beta (A4) precursor protein-binding, family A, member 2
1262	0	2.1469	17239182	22803731
1263	0	0.4621	17239102	22803725	338362	338362	479148	NM_177387	Ust	uronyl-2-sulfotransferase
1264	0	0.4394	17234066	22803170	11735	11735	444602	NM_146005	Ank3	ankyrin 3, epithelial
1265	0	2.131	17236132	22803367	103136	103136	483121	NM_133993	Pwp1	PWP1 homolog (S. cerevisiae)
1266	0	0.1908	17539611	22833032	14758	14758		NM_001177956	Gpm6b
1267	0	2.4765	17346817	22814316	68617	68617	469587	NM_001114098	1110012J17Rik	RIKEN cDNA 1110012J17 gene
1268	0	2.239	17509801	22830099	211134		442536	ENSMUST00000037049		leucine zipper, putative tumor suppressor 1
1269	0	3.626	17224971	22802325	98496	98496	470573	NM_001003948	Pid1	prior incubation determinant 1; RIKEN cDNA 5033414K04 gene
1270	0	2.0885	17397497	22819142	56458	56458	453813	NM_019739	Foxo1	forkhead box O1
1271	0	3.3191	17481305	22827171	667823	319236	422420	NM_001146007	Trim12c	similar to tripartite motif protein TRIM5; RIKEN cDNA 9230105E10 gene
1272	0	0.4041	17434236	22822644	100042539	108816		NR_033123	4933409K07Rik
1273	0	2.7244	17419389	22821264	100039864	100039864		NR_029468	Snhg12
1274	0	2.1085	17312209	22811030	17069	17069	460244	NM_001164036	Ly6e	lymphocyte antigen 6 complex, locus E
1275	0	2.0934	17334404	22813143	16898		461687	ENSMUST00000152407		predicted gene 9168; predicted gene 7561; predicted gene 12091; predicted gene 5921; predicted gene 8841; predicted gene 8842; predicted gene 7143; predicted gene 4968; predicted gene 6576; predicted gene 8520; predicted gene 7520; similar to 40S ribosomal protein S2; ribosomal protein S2 pseudogene; predicted gene 11687; predicted gene 7502; similar to MGC27348 protein; predicted gene 6456; pred…
1276	0	0.4765	17527460	22831797	235406	235406	441567	NM_175483	Snx33	sorting nexin 33
1277	0	2.6916	17536463	22832713	236920	236920	466798	NM_199018	Stard8	START domain containing 8
1278	0	0.489	17473155	22826309	81904	81904	472811	NM_133189	Cacng7	calcium channel, voltage-dependent, gamma subunit 7
1279	0	2.1004	17288699	22808545	192657	192657	466842	NM_138953	Ell2	elongation factor RNA polymerase II 2
1280	0	2.224	17514834	22830588	75316	75316		BC056964	Taf1d
1281	0	0.1069	17347619	22814377	20541	20541	436440	NM_011406	Slc8a1	solute carrier family 8 (sodium/calcium exchanger), member 1
1282	0	6.2965	17375701	22817130	26458		483257	ENSMUST00000061491		solute carrier family 27 (fatty acid transporter), member 2
1283	0	2.1852	17446068	22823653	78697	78697	422002	NM_178403	Pus7	pseudouridylate synthase 7 homolog (S. cerevisiae)
1284	0	6.0083	17220197	22801922	320202	320202	478674	NM_177099	Lefty2	left-right determination factor 2
1285	0	0.354	17239638	22803767	29863	29863	467704	NM_013875	Pde7b	phosphodiesterase 7B
1286	0	0.1715	17539649	22833036	100503054	100503054		XR_106060	LOC100503054
1287	0	0.2242	17245059	22804276	14160	14160	483174	NM_010195	Lgr5	leucine rich repeat containing G protein coupled receptor 5
1288	0	3.0223	17434614	22822677	652925	652925	440529	BC147127	4930420K17Rik	RIKEN cDNA 4930420K17 gene
1289	0	0.2212	17239787	22803790	18605		473511	ENSMUST00000105520		ectonucleotide pyrophosphatase/phosphodiesterase 1
1290	0	3.4733	17224540	22802293	22145	22145	447392	NM_009447	Tuba4a	tubulin, alpha 4A
1291	0	2.6368	17423215	22821608	76947	76947	477085	NM_001085493	2310030N02Rik	RIKEN cDNA 2310030N02 gene
1292	0	0.4049	17249561	22804724	16568	16568	483109	NM_008443	Kif3a	kinesin family member 3A
1293	0	0.3577	17357389	22815319	66395	66395	457040	NM_009643	Ahnak	AHNAK nucleoprotein (desmoyokin)
1294	0	2.0356	17519282	22831066	11891	11891	442032	NM_023635	Rab27a	RAB27A, member RAS oncogene family
1295	0	2.0498	17289466	22808630	20595	20595	449609	NM_011420	Smn1	survival motor neuron 1
1296	0	2.5545	17476036	22826640	26411	26411	470713	NM_008279	Map4k1	mitogen-activated protein kinase kinase kinase kinase 1
1297	0	0.3595	17287005	22808351	67252		462566	ENSMUST00000021802		CAP, adenylate cyclase-associated protein, 2 (yeast)
1298	0	2.1302	17460275	22824994	232187	232187	483149	NM_144918	Smyd5	SET and MYND domain containing 5
1299	0	2.0305	17306835	22810533	56187	56187	479235	NM_019519	Rabggta	Rab geranylgeranyl transferase, a subunit
1300	0	0.4333	17413078	22820676	100862177	100042493	441483	NM_011335	Ccl21b	predicted gene 13304; similar to beta chemokine Exodus-2; predicted gene 10591; chemokine (C-C motif) ligand 21B; chemokine (C-C motif) ligand 21C (leucine)
1301	0	0.4333	17434230	22822643	100862177	100042493		NM_011335	Ccl21b
1302	0	0.4541	17518109	22830971	72565	72565	436600	NM_028283	Uaca	uveal autoantigen with coiled-coil domains and ankyrin repeats
1303	0	0.4944	17413403	22820705	230103	230103	431452	NM_173788	Npr2	natriuretic peptide receptor 2
1304	0	0.44	17355512	22815150	212163	225743	471000	NM_001164504	Rnf165	ring finger protein 165
1305	0	0.3157	17412013	22820573	17389		463912	ENSMUST00000029881		matrix metallopeptidase 16
1306	0	0.2522	17319091	22811650	107753	107753	429829	NM_025622	Lgals2	lectin, galactose-binding, soluble 2
1307	0	2.3236	17278110	22807266	66622	66622	451143	NM_025666	Ubr7	ubiquitin protein ligase E3 component n-recognin 7 (putative)
1308	0	2.6984	17277140	22807170	26897	26897	427249	NM_012006	Acot1	acyl-CoA thioesterase 1
1309	0	3.6318	17466900	22825648	70593	70593		NR_038163	5730457N03Rik
1310	0	0.3583	17302832	22810143	320268	320268	441374	BC096543	B930095G15Rik	RIKEN cDNA B930095G15 gene
1311	0	0.3555	17435920	22822784	100952		465657	ENSMUST00000031055		elastin microfibril interfacer 1
1312	0	3.0205	17280934	22807614	18760	18760	470568	NM_008858	Prkd1	protein kinase D1
1313	0	0.3478	17498906	22829028	244281	244281	444076	NM_001081397	Myo16	myosin XVI
1314	0	2.3082	17449033	22823914	231327	231327	471176	NM_172146	Ppat	phosphoribosyl pyrophosphate amidotransferase
1315	0	0.2237	17424384	22821730
1316	0	0.361	17215799	22801517	13345	13345	427233	NM_007855	Twist2	twist homolog 2 (Drosophila)
1317	0	3.1447	17408805	22820277	22414	22414	461846	NM_009520	Wnt2b	wingless related MMTV integration site 2b
1318	0	0.2726	17473639	22826362	57775	57775	474079	NM_021323	Usp29	ubiquitin specific peptidase 29
1319	0	0.3303	17348276	22814442	14370	14370	473563	NM_008058	Fzd8	frizzled homolog 8 (Drosophila)
1320	0	0.4208	17544453	22833575	215201	215201	430238	NM_001167994	Trmt2b	TRM2 tRNA methyltransferase 2 homolog B (S. cerevisiae)
1321	0	0.121	17212316	22801246	73100	73100	429605	NR_027891	2900092D14Rik	RIKEN cDNA 2900092D14 gene
1322	0	0.2897	17287081	22808360	15904	15904	455134	NM_031166	Id4	inhibitor of DNA binding 4
1323	0	0.2934	17276386	22807117	80837	80837	471157	NM_023275	Rhoj	ras homolog gene family, member J
1324	0	4.0675	17296344	22809357	14313	14313	469761	NM_008046	Fst	follistatin
1325	0	0.4744	17366055	22816134	74998	74998	450452	NM_001033172	Rab11fip2	RAB11 family interacting protein 2 (class I)
1326	0	0.2208	17409649	22820350	22329	22329	479450	NM_011693	Vcam1	vascular cell adhesion molecule 1
1327	0	0.2232	17537306	22832798	237010		427196	ENSMUST00000040504		kelch-like 4 (Drosophila)
1328	0	2.2428	17243868	22804169	71712	71712	426028	NM_027878	Dram1	RIKEN cDNA 1200002N14 gene
1329	0	2.1527	17241912	22804003	13202	13202	471716	NM_010027	Ddt	D-dopachrome tautomerase
1330	0	2.3001	17550492	22835447
1331	0	0.2868	17420438	22835978
1332	0	0.0642	17460538	22825015	66284	66284	481340	NM_025467	Gkn2	gastrokine 2
1333	0	2.6387	17260438	22805673
1334	0	2.0825	17522779	22831364	67213	67213	463266	NM_026036	Cmtm6	CKLF-like MARVEL transmembrane domain containing 6
1335	0	0.3754	17224878	22802319	16367	16367	449342	NM_010570	Irs1	insulin receptor substrate 1
1336	0	0.0408	17406252	22820009	110135		430358	ENSMUST00000048246		fibrinogen beta chain
1337	0	3.9263	17319957	22811733	29859	29859	470147	NM_013873	Sult4a1	sulfotransferase family 4A, member 1
1338	0	0.3695	17505124	22829642	12560	12560	424706	NM_001037809	Cdh3	cadherin 3
1339	0	2.041	17395512	22818961	16776	16776	448936	NM_001081171	Lama5	laminin, alpha 5
1340	0	0.4638	17273591	22806847	16570	16570	465567	NM_008445	Kif3c	kinesin family member 3C
1341	0	3.3409	17321246	22811832	100217416	100217416		NR_034052	Snora2b
1342	0	2.0406	17250746	22804852
1343	0	0.3739	17354810	22815084	106877	106877	424836	NM_178928	Afap1l1	actin filament associated protein 1-like 1
1344	0	0.2997	17227828	22802582	18783	18783	467984	NM_008869	Pla2g4a	phospholipase A2, group IVA (cytosolic, calcium-dependent)
1345	0	0.3203	17459108	22824848	232035	232035	443377	NM_183310	Fam190a	RIKEN cDNA C130092O11 gene
1346	0	0.2442	17284839	22808086	320910		480550	ENSMUST00000026360		integrin beta 8
1347	0	0.4638	17447218	22823751	17122		463281	ENSMUST00000042701		Max dimerization protein 4
1348	0	0.3601	17487422	22827759	57278	57278	438740	NM_020486	Bcam	basal cell adhesion molecule
1349	0	0.4967	17515358	22830659	235044		478872	ENSMUST00000046371		cDNA sequence BC018242
1350	0	0.2532	17353183	22814913	108013	108013	457258	NM_001146292	Celf4	bruno-like 4, RNA binding protein (Drosophila)
1351	0	2.2805	17339910	22813646	319625		461845	ENSMUST00000039205		galactose mutarotase
1352	0	2.3124	17339706	22813628	74196	74196	446856	NM_152817	Ttc27	tetratricopeptide repeat domain 27
1353	0	2.1241	17371912	22816724	65964	65964	468824	NM_023057	B230120H23Rik	RIKEN cDNA B230120H23 gene
1354	0	0.1772	17491730	22828252	320026	320026	453123	NR_015599	A330076H08Rik	RIKEN cDNA A330076H08 gene
1355	0	0.3785	17244439	22804211	54712	54712	430105	NM_018797	Plxnc1	plexin C1; similar to plexin C1
1356	0	0.2941	17472588	22826260	20449	20449	435688	NM_011374	St8sia1	ST8 alpha-N-acetyl-neuraminide alpha-2,8-sialyltransferase 1
1357	0	2.2959	17461103	22825071	243574		452464	ENSMUST00000032107		kelch repeat and BTB (POZ) domain containing 8
1358	0	0.4119	17213336	22801320	100504533	12168	445564	AK138535	Bmpr2	bone morphogenic protein receptor, type II (serine/threonine kinase)
1359	0	2.361	17312606	22811067	223669	223669	448629	NM_145916	Zfp7	zinc finger protein 7
1360	0	0.32	17413061	22820674
1361	0	0.2231	17330271	22812699	207227	207227	442283	NM_172440	Stxbp5l	syntaxin binding protein 5-like
1362	0	0.1318	17288936	22808569	320203	320203		NR_015561	C130071C03Rik
1363	0	2.8744	17541802	22833274	333473	333473	434334	NM_001009549	Zfp36l3	zinc finger protein 36, C3H type-like 3
1364	0	2.7737	17534569	22832492	72554		460243	ENSMUST00000080713		UTP14, U3 small nucleolar ribonucleoprotein, homolog A (yeast)
1365	0	0.237	17410435	22820417	114249	114249	462374	NM_033525	Npnt	nephronectin
1366	0	3.0578	17421432	22821444	433791	433791		NM_001085522	Gm13251
1367	0	0.3076	17263893	22806007	29869	29869	459087	NM_013881	Ulk2	Unc-51 like kinase 2 (C. elegans)
1368	0	2.9856	17376272	22817174	67134			ENSMUST00000160976
1369	0	3.7559	17331692	22812864	224405		473261	ENSMUST00000114174		cysteine and tyrosine-rich protein 1
1370	0	8.2976	17293793	22809130	665738	665738	461046	XM_979107	Gm7762	predicted gene 7762
1371	0	2.3651	17211004	22801127	76187		475690	ENSMUST00000144177		alcohol dehydrogenase, iron containing, 1
1372	0	2.0786	17478116	22826869	18419	18419	454086	NM_013624	Otog	otogelin
1373	0	0.3999	17466982	22825660	69938		434827	ENSMUST00000019268		secernin 1
1374	0	0.464	17479041	22826935	233332	233332	429890	NM_001033877	Adamts17	a disintegrin-like and metallopeptidase (reprolysin type) with thrombospondin type 1 motif, 17
1375	0	2.0117	17507668	22829873	66423	66423	455945	NM_025556	2410022L05Rik	RIKEN cDNA 2410022L05 gene
1376	0	0.4195	17360890	22815670	14773	14773	475095	NM_018869	Grk5	G protein-coupled receptor kinase 5
1377	0	2.0467	17347387	22814361	12607	12607	446161	NM_001024806	Cebpz	CCAAT/enhancer binding protein zeta
1378	0	2.008	17397142	22819102	57815		435953	ENSMUST00000108112		spermatogenesis associated 5
1379	0	2.488	17464455	22825408	330450	330450	448364	NM_178797	Far2	fatty acyl CoA reductase 2
1380	0	0.3873	17392087	22818603	52837		445212	ENSMUST00000038228		thioredoxin-related transmembrane protein 4
1381	0	2.3632	17513713	22830474	234839	234839	450746	NM_001037298	Fam38a	family with sequence similarity 38, member A
1382	0	2.8509	17385967	22818025	14425		423533	ENSMUST00000028378		UDP-N-acetyl-alpha-D-galactosamine:polypeptide N-acetylgalactosaminyltransferase 3
1383	0	0.3264	17524233	22831489	270120	270120	430445	NM_001080814	Fat3	FAT tumor suppressor homolog 3 (Drosophila)
1384	0	0.2594	17280590	22807572	19088	19088	430068	NM_011158	Prkar2b	protein kinase, cAMP dependent regulatory, type II beta
1385	0	2.0096	17247962	22804555	71701	71701	432387	NM_027869	Pnpt1	similar to polynucleotide phosphorylase-like protein; polyribonucleotide nucleotidyltransferase 1
1386	0	0.3782	17534909	22832537	236790	236790	449744	NM_172779	Ddx26b	DEAD/H (Asp-Glu-Ala-Asp/His) box polypeptide 26B
1387	0	3.3983	17353957	22814992	24066	24066	457341	NM_011898	Spry4	sprouty homolog 4 (Drosophila)
1388	0	0.2722	17461330	22825094	16979	16979	433947	NM_008516	Lrrn1	leucine rich repeat protein 1, neuronal
1389	0	2.0398	17506720	22829777	382038		468838	ENSMUST00000034457		URB2 ribosome biogenesis 2 homolog (S. cerevisiae)
1390	0	0.3377	17331284	22812820	224273	224273	469344	NM_174848	Crybg3	beta-gamma crystallin domain containing 3
1391	0	2.7082	17349503	22814548	225362	225362	466804	NM_144865	Reep2	receptor accessory protein 2
1392	0	0.1819	17210953	22801121	240690			NR_045188
1393	0	2.2895	17334097	22813114	54419	54419	462666	NM_018777	Cldn6	claudin 6
1394	0	2.0078	17361971	22815752	66406	66406	483064	NM_133678	Sac3d1	SAC3 domain containing 1
1395	0	0.1421	17215932	22801532	208777		465725	ENSMUST00000062202		sushi, nidogen and EGF-like domains 1
1396	0	0.1068	17325661	22812227
1397	0	3.0374	17379247	22817445	228858	228858	478291	NM_144891	Gdap1l1	ganglioside-induced differentiation-associated protein 1-like 1
1398	0	0.1744	17275604	22807041	18511		450992	ENSMUST00000153250		paired box gene 9
1399	0	0.3513	17528692	22831909	68178	68178	447118	NM_026599	Cgnl1	cingulin-like 1
1400	0	3.4924	17231676	22802926	30058		447892	ENSMUST00000052902		predicted gene 9797; translocase of inner mitochondrial membrane 8 homolog a1 (yeast); similar to small zinc finger-like protein
1401	0	0.4299	17268137	22806386	16400	16400	457004	NM_013565	Itga3	integrin alpha 3
1402	0	3.0326	17328225	22812500	223978	223978	429383	NM_146067	Cpped1	Vcalcineurin-like phosphoesterase domain containing 1
1403	0	0.4297	17348105	22814426	68010	68010	425142	NM_026505	Bambi	BMP and activin membrane-bound inhibitor, homolog (Xenopus laevis)
1404	0	11.027	17402481	22819625	723928	723928		NR_030405	Mir302d
1405	0	0.4744	17339108	22813585	17158		480733	ENSMUST00000086723		mannosidase 2, alpha 1
1406	0	3.2568	17458630	22824798	14028	14028	449686	NM_007966	Evx1	even skipped homeotic gene 1 homolog
1407	0	0.4139	17542180	22833335	171486	171486		NM_001199349	Cd99l2
1408	0	2.2963	17542167	22833334	236848		442958	ENSMUST00000101506		cDNA sequence BC023829
1409	0	0.1961	17469656	22825994	259302	259302	473166	NM_080448	Srgap3	SLIT-ROBO Rho GTPase activating protein 3
1410	0	2.2862	17521233	22831254	27966		429215	ENSMUST00000047721		RRP9, small subunit (SSU) processome component, homolog (yeast)
1411	0	0.3519	17506697	22829773	69581	69581	455396	NM_133955	Rhou	ras homolog gene family, member U
1412	0	0.4451	17327465	22812426	23872	23872	428496	NM_011809	Ets2	E26 avian leukemia oncogene 2, 3' domain
1413	0	2.5353	17429886	22822249	215090	215090	453688	NM_001007573	Maneal	mannosidase, endo-alpha-like
1414	0	3.8549	17409893	22820368	213603	213603	428524	NM_145394	Slc44a3	solute carrier family 44, member 3
1415	0	0.3903	17347448	22814366	13078	13078	427178	NM_009994	Cyp1b1	cytochrome P450, family 1, subfamily b, polypeptide 1
1416	0	0.3832	17455307	22824425	12591		468901	ENSMUST00000031650		caudal type homeo box 2
1417	0	2.0158	17347680	22814385	12193	12193	456224	NM_001001806	Zfp36l2	zinc finger protein 36, C3H type-like 2
1418	0	0.4549	17544025	22833513	333564		463863	ENSMUST00000039447		fibronectin type III domain containing 3C1
1419	0	2.2436	17419792	22821304	69885	69885	457328	NM_001081099	2610002D18Rik	RIKEN cDNA 2610002D18 gene
1420	0	3.2252	17329298	22812599	104156	104156	427504	NM_023794	Etv5	ets variant gene 5
1421	0	0.3432	17232593	22803030	16775	16775	463333	NM_010681	Lama4	laminin, alpha 4
1422	0	5.5363	17377454	22817291	100216455	100216455	447490	NM_001142410	Gm14124	predicted gene 14124
1423	0	0.231	17229110	22802668
1424	0	2.5678	17355670	22815167	18018	18018	475397	NM_198429	Nfatc1	nuclear factor of activated T-cells, cytoplasmic, calcineurin-dependent 1
1425	0	4.5088	17293856	22809141	628924	628924		AB010340	Mszf81
1426	0	2.0925	17367216	22816339	67448		437643	ENSMUST00000028081		plexin domain containing 2
1427	0	2.3128	17521327	22831265	56808			ENSMUST00000168532
1428	0	0.4167	17400599	22819456	56338	56338	468587	NM_001009935	Txnip	thioredoxin interacting protein
1429	0	0.1517	17364988	22816044	93721		455799	ENSMUST00000026210		carboxypeptidase N, polypeptide 1
1430	0	0.4722	17527123	22831771	110446	110446	452349	NM_144784	Acat1	acetyl-Coenzyme A acetyltransferase 1
1431	0	2.0189	17417598	22821094	108067	108067	446941	NM_001111277	Eif2b3	eukaryotic translation initiation factor 2B, subunit 3
1432	0	0.4622	17510948	22830206	26364	26364	453844	NM_011925	Cd97	CD97 antigen
1433	0	3.4154	17542220	22833340	14396	14396	476013	NM_008067	Gabra3	gamma-aminobutyric acid (GABA) A receptor, subunit alpha 3
1434	0	0.4956	17264984	22806090	216856		472170	ENSMUST00000108634		neuroligin 2
1435	0	0.4647	17416061	22820982	73094	73094	426495	NM_144906	Sgip1	SH3-domain GRB2-like (endophilin) interacting protein 1
1436	0	2.2874	17406129	22819997	70652	70652	441929	NM_027495	Tmem144	transmembrane protein 144
1437	0	2.5513	17523705	22831453	14802	14802	475935	NM_019691	Gria4	glutamate receptor, ionotropic, AMPA4 (alpha 4); hypothetical protein LOC100044208
1438	0	0.3396	17396003	22818998	18767	18767	474086	NM_008862	Pkia	protein kinase inhibitor, alpha
1439	0	0.2621	17239719	22803778	14051	14051	427273	NM_010167	Eya4	eyes absent 4 homolog (Drosophila)
1440	0	3.8823	17449643	22823974
1441	0	3.8823	17449644	22835907
1442	0	3.4639	17239817	22803791	209558	209558	452560	NM_134005	Enpp3	ectonucleotide pyrophosphatase/phosphodiesterase 3
1443	0	0.2623	17374028	22816988	77015		481107	ENSMUST00000111063		metallophosphoesterase domain containing 2
1444	0	0.0685	17244211	22804190	100041799	100041799		XR_106549	Gm3515
1445	0	0.3735	17244843	22804253	20979			NM_001252341
1446	0	12.9599	17349549	22814554	100316700	100316700		NR_035472	Mir1949
1447	0	0.3838	17517132	22830878	12955	12955	425574	NM_009964	Cryab	crystallin, alpha B
1448	0	2.3912	17452231	22824201	11669			ENSMUST00000031411
1449	0	2.1821	17529549	22831986	72655			NR_040721
1450	0	0.4719	17248992	22804674	14257	14257	437215	NM_008029	Flt4	FMS-like tyrosine kinase 4
1451	0	0.3689	17408074	22820214	69870	69870	431624	NM_027241	Polr3gl	polymerase (RNA) III (DNA directed) polypeptide G like
1452	0	4.1015	17332695	22812962	24001	24001	463143	NM_011878	Tiam2	T-cell lymphoma invasion and metastasis 2
1453	0	2.5366	17453137	22824263	12466	12466	445547	NM_009838	Cct6a	chaperonin containing Tcp1, subunit 6a (zeta)
1454	0	0.4299	17391997	22818596	74182	74182	440860	NM_028802	Gpcpd1	preimplantation protein 4
1455	0	0.4728	17507377	22829848	12826	12826	423341	NM_009931	Col4a1	collagen, type IV, alpha 1
1456	0	2.1697	17237811	22803547	320398	320398	431085	NM_177152	Lrig3	leucine-rich repeats and immunoglobulin-like domains 3
1457	0	2.3132	17312418	22811055	59053	59053	472980	NM_021555	Fam203a	brain protein 16
1458	0	2.7588	17501550	22829332	234344	234344	431359	NM_001163564	Naf1	nuclear assembly factor 1 homolog (S. cerevisiae)
1459	0	0.4301	17292174	22808970	20238	20238		NM_001199305	Atxn1
1460	0	0.4609	17235300	22803292	23805	23805	448488	NM_011789	Apc2	adenomatosis polyposis coli 2
1461	0	0.4243	17281459	22807669	320772	320772		NM_001193266	Mdga2
1462	0	0.3886	17218514	22801764	11899	11899		NM_001205204	Astn1
1463	0	0.2447	17395844	22818980	20262	20262	432689	NM_009133	Stmn3	stathmin-like 3
1464	0	2.0643	17376096	22817157	20017	20017	455174	NM_009086	Polr1b	polymerase (RNA) I polypeptide B
1465	0	2.3418	17260396	22805669	100041286			NR_045893
1466	0	0.4571	17401023	22819488	78908	78908	428167	NM_207205	Igsf3	immunoglobulin superfamily, member 3
1467	0	0.4152	17537283	22832797	93837	93837	447937	NM_033605	Dach2	dachshund 2 (Drosophila)
1468	0	0.1934	17331828	22812879	54420	54420	439802	NM_018778	Cldn8	claudin 8
1469	0	0.4766	17445329	22823581	18647	18647	441805	NM_011074	Cdk14	PFTAIRE protein kinase 1
1470	0	0.4975	17550370	22835386
1471	0	26.3134	17541703	22833258	100124431	100124431	422745	NR_030548	Mir18b	microRNA 18b
1472	0	3.0187	17513672	22830469	13057	13057	443916	NM_007806	Cyba	cytochrome b-245, alpha polypeptide
1473	0	0.32	17545225	22833648
1474	0	0.3989	17403605	22819725	170757	170757	455455	NM_133222	Eltd1	EGF, latrophilin seven transmembrane domain containing 1
1475	0	0.4732	17353378	22814939	13824	13824	435222	NM_013512	Epb4.1l4a	erythrocyte protein band 4.1-like 4a
1476	0	0.3082	17402181	22819600	14066	14066	481722	NM_010171	F3	coagulation factor III
1477	0	3.6217	17547535	22834079	100504540	100504540		AK087599	LOC100504540
1478	0	2.1408	17521428	22831272	15586	15586	476434	NM_008317	Hyal1	hyaluronoglucosaminidase 1
1479	0	4.046	17281306	22807647	18094	18094	462545	NM_008701	Nkx2-9	similar to NK2 transcription factor related, locus 9; NK2 transcription factor related, locus 9 (Drosophila)
1480	0	0.0725	17331401	22812828
1481	0	3.1653	17314699	22811254	19132	19132	434652	NM_013639	Prph	peripherin
1482	0	0.4884	17344405	22814075	12305	12305	449230	NM_007584	Ddr1	discoidin domain receptor family, member 1
1483	0	4.4782	17488379	22827892	13389		443677	ENSMUST00000108315		delta-like 3 (Drosophila)
1484	0	2.4619	17311533	22810965	97998		471778	ENSMUST00000096433		DEP domain containing 6
1485	0	2.0205	17476076	22826642	233046	233046		NM_001174155	Rasgrp4
1486	0	0.4319	17228375	22802616	19775	19775	480912	NM_011273	Xpr1	xenotropic and polytropic retrovirus receptor 1
1487	0	0.4467	17360501	22815635	21416	21416	431986	NM_001142918	Tcf7l2	transcription factor 7-like 2, T-cell specific, HMG-box
1488	0	2.6201	17485932	22827569	664968			ENSMUST00000168578
1489	0	2.5467	17367765	22816390	241274	241274	437276	NM_146251	Pnpla7	patatin-like phospholipase domain containing 7
1490	0	0.4713	17545885	22833744	67043	67043	472122	NM_025932	Syap1	synapse associated protein 1
1491	0	0.3969	17416687	22821023
1492	0	0.341	17544073	22833517	213436	213436	471306	NM_199468	Zcchc5	zinc finger, CCHC domain containing 5
1493	0	0.2271	17298379	22809531	21924	21924	435600	NM_009393	Tnnc1	troponin C, cardiac/slow skeletal
1494	0	2.4362	17347888	22814398	104215	104215	481133	NM_145491	Rhoq	ras homolog gene family, member Q
1495	0	0.3181	17438189	22822961	68939	68939	435936	NM_026878	Rasl11b	RAS-like, family 11, member B
1496	0	0.3077	17512121	22830314	12564		435941	ENSMUST00000128860		cadherin 8
1497	0	0.3573	17325723	22812233	56490	100124467	428330	NR_030576	Mir568	microRNA 568
1498	0	0.4779	17320705	22811788	67057	67057		NR_028315	Yaf2
1499	0	0.4535	17307231	22810576	68514	68514	429131	NM_028643	Efha1	EF hand domain family A1
1500	0	2.7809	17313050	22811113	80287	80287	456943	NM_001160415	Apobec3	apolipoprotein B mRNA editing enzyme, catalytic polypeptide 3
1501	0	0.4528	17233644	22836253
1502	0	3.5014	17419409	22821267	100217440	100217440		NR_034046	Snora61
1503	0	3.1839	17432770	22822513	100041677	100041677	460496	NM_001127189	Gm13157	similar to novel KRAB box containing protein; predicted gene 13157; similar to crooked legs CG14938-PB
1504	0	0.4972	17409920	22820370	19299		431564	ENSMUST00000029770		ATP-binding cassette, sub-family D (ALD), member 3
1505	0	0.4345	17358324	22815437	107351		431738	ENSMUST00000049400		KN motif and ankyrin repeat domains 1
1506	0	2.128	17356754	22815273	240505	240505	458841	NM_001033342	Cdc42bpg	CDC42 binding protein kinase gamma (DMPK-like)
1507	0	0.3879	17537209	22832787	18994		468604	ENSMUST00000078229		POU domain, class 3, transcription factor 4
1508	0	4.7348	17358219	22815425	100316672	100316672		NR_035423	Mir1192
1509	0	0.2953	17545488	22833698	207474	207474	429730	NM_175429	Kctd12b	potassium channel tetramerisation domain containing 12b
1510	0	0.2643	17344434	22814076
1511	0	0.2367	17397990	22819194	17380	17380	477912	NM_008604	Mme	membrane metallo endopeptidase
1512	0	2.1331	17256910	22805386	217216	217216	472782	NM_153544	BC030867	cDNA sequence BC030867
1513	0	0.4548	17217247	22801654	240752	240752	432288	NM_001099276	Pik3c2b	phosphoinositide-3-kinase, class 2, beta polypeptide
1514	0	0.2796	17240880	22803911	17155		456101	ENSMUST00000003843		mannosidase 1, alpha
1515	0	0.4583	17454977	22824399	66898	66898	443263	NM_025833	Baiap2l1	BAI1-associated protein 2-like 1
1516	0	0.2594	17550428	22835415
1517	0	3.7765	17327035	22812392	50914	50914	439742	NM_016968	Olig1	oligodendrocyte transcription factor 1
1518	0	0.469	17376278	22817177	228598	228598	470585	NM_001110513	Ebf4	early B-cell factor 4
1519	0	0.1594	17448001	22823814	19017	19017	441593	NM_008904	Ppargc1a	peroxisome proliferative activated receptor, gamma, coactivator 1 alpha
1520	0	0.476	17316415	22811413	56274	56274	425289	NM_019635	Stk3	serine/threonine kinase 3 (Ste20, yeast homolog)
1521	0	3.3932	17550454	22835428
1522	0	3.0267	17432760	22822512	100503584	100043100	482078	NM_001127188	Zfp534	predicted gene 13159
1523	0	2.354	17232786	22803044	83767		465422	ENSMUST00000019975		WASP family 1
1524	0	0.369	17232407	22803007	67412	67412	470608	NM_026138	6330407J23Rik	RIKEN cDNA 6330407J23 gene
1525	0	0.2473	17311504	22810961	239447	239447	474175	NM_173422	Colec10	collectin sub-family member 10
1526	0	0.3478	17429632	22822226	76574	76574	476606	NM_029662	Mfsd2a	major facilitator superfamily domain containing 2
1527	0	0.4744	17287848	22808436	17129	17129	478988	NM_001164041	Smad5	MAD homolog 5 (Drosophila)
1528	0	2.2476	17311213	22810928	116838			NM_001256382
1529	0	0.4528	17436536	22822820	381633	381633	482412	NM_001033458	Gm1673	predicted gene 1673
1530	0	2.9234	17541668	22833251	14735		470182	ENSMUST00000033450		glypican 4; similar to Glypican 4
1531	0	0.2055	17236049	22803358	71137	71137	440094	NM_001024918	Rfx4	regulatory factor X, 4 (influences HLA class II expression)
1532	0	2.3798	17319403	22811679	27367	27367	455901	BC085495	Rpl3	predicted gene 5879; similar to 60S ribosomal protein L3 (J1 protein); predicted gene 4959; predicted gene 6035; predicted gene 12816; ribosomal protein L3; predicted gene 5851; predicted gene 16468; predicted gene 5850
1533	0	0.3909	17212719	22801271	20324	20324	439490	NM_138741	Sdpr	serum deprivation response
1534	0	0.489	17329675	22812634	224090	224090	438049	NM_172614	Tmem44	transmembrane protein 44
1535	0	0.1856	17396240	22819032	381485	381485	442126	NM_001081281	Trim55	tripartite motif-containing 55
1536	0	2.275	17213593	22801341	100217464	100217464	483087	NR_028558	Snora41	small nucleolar RNA, H/ACA box 41
1537	0	2.2614	17475231	22826569	330485	330485	456869	NM_183311	Tmem145	transmembrane protein 145
1538	0	0.3379	17327502	22812432	50795			ENSMUST00000171181
1539	0	2.1034	17430875	22822339
1540	0	2.0105	17374880	22817077	22174	22174	463495	NM_019392	Tyro3	similar to Rse; TYRO3 protein tyrosine kinase 3
1541	0	0.4964	17355437	22815140
1542	0	0.4891	17396132	22819016	13559	13559	439424	NM_007892	E2f5	E2F transcription factor 5
1543	0	2.6242	17385574	22818000	17076	17076	432284	NM_013825	Ly75	lymphocyte antigen 75
1544	0	2.4604	17510229	22830137	114479	114479	458641	NM_053248	Slc5a5	solute carrier family 5 (sodium iodide symporter), member 5
1545	0	0.2607	17363626	22815924	226041	226041	477931	NM_175013	Pgm5	phosphoglucomutase 5
1546	0	0.3784	17514678	22830570	270118	270118	445551	NM_001013813	Maml2	similar to Maml2 protein; mastermind like 2 (Drosophila)
1547	0	0.4508	17361764	22815736	17826	17826	459795	NM_181452	Fam89b	mammary tumor virus receptor 2
1548	0	3.554	17231522	22802907	237253	237253	461877	NM_172784	Lrp11	low density lipoprotein receptor-related protein 11
1549	0	0.3063	17440312	22823176	116701	116701	474623	NM_054071	Fgfrl1	fibroblast growth factor receptor-like 1; similar to fibroblast growth factor receptor 5 beta
1550	0	0.4244	17542149	22833332	15931	15931	428853	NM_010498	Ids	iduronate 2-sulfatase
1551	0	0.2423	17223946	22802254	13869	13869	424081	NM_010154	Erbb4	v-erb-a erythroblastic leukemia viral oncogene homolog 4 (avian)
1552	0	2.3227	17226847	22802497	18557	18557	427291	NM_008795	Cdk18	PCTAIRE-motif protein kinase 3
1553	0	0.1428	17281880	22807705	20471	20471	457609	NM_009189	Six1	sine oculis-related homeobox 1 homolog (Drosophila)
1554	0	0.4337	17480044	22827037	76453	76453	468309	NM_029614	Prss23	protease, serine, 23
1555	0	2.3863	17232215	22802993	59012	59012	448738	NM_021509	Moxd1	monooxygenase, DBH-like 1
1556	0	0.4223	17541986	22833292	320940	320940	447264	NM_001037863	Atp11c	ATPase, class VI, type 11C
1557	0	0.4406	17465906	22825548	208647		453272	ENSMUST00000041093		cAMP responsive element binding protein 3-like 2
1558	0	2.3086	17441808	22823302
1559	0	2.1675	17451043	22824098	100608	100608	478304	NM_153570	Noc4l	nucleolar complex associated 4 homolog (S. cerevisiae)
1560	0	2.3612	17297750	22809491	105675	105675	454085	NM_134084	Ppif	peptidylprolyl isomerase F (cyclophilin F)
1561	0	2.9401	17350171	22814630	269019	269019	422007	NM_178749	Stk32a	serine/threonine kinase 32A; similar to serine/threonine kinase 32A
1562	0	3.6063	17246790	22804449	71962		455447	ENSMUST00000020699		GATS protein-like 3
1563	0	0.4575	17431938	22822442	230868	230868	432069	NM_198610	Igsf21	immunoglobin superfamily, member 21
1564	0	0.2334	17544078	22833518	16431		455642	ENSMUST00000033591		integral membrane protein 2A
1565	0	0.3797	17538222	22832909	12830	12830	475818	NM_001163155	Col4a5	collagen, type IV, alpha 5
1566	0	0.4841	17543691	22833480	18679	18679	447430	NM_008832	Phka1	phosphorylase kinase alpha 1
1567	0	2.6594	17423030	22821587	18619		460333	ENSMUST00000070375		preproenkephalin
1568	0	0.3349	17538018	22832891	27206	27206	479394	NM_013724	Nrk	Nik related kinase
1569	0	2.3264	17240220	22803836	11702	100041585	444182	NM_007444	Amd2	S-adenosylmethionine decarboxylase, pseudogene 7; S-adenosylmethionine decarboxylase, pseudogene 6; S-adenosylmethionine decarboxylase 2; S-adenosylmethionine decarboxylase, pseudogene 4; S-adenosylmethionine decarboxylase 1; S-adenosylmethionine decarboxylase, pseudogene 3; similar to S-adenosylmethionine decarboxylase proenzyme 2 (AdoMetDC 2) (SamDC 2)
1570	0	0.1515	17458605	22824794	72628	72628	464310	NR_015611	2700086A05Rik	RIKEN cDNA 2700086A05 gene
1571	0	2.9478	17226752	22802491	226419	226419	446950	NM_145508	Dyrk3	dual-specificity tyrosine-(Y)-phosphorylation regulated kinase 3
1572	0	0.4469	17279893	22807487	208439	208439	424118	NM_001164493	Klhl29	kelch-like 29 (Drosophila)
1573	0	2.347	17474663	22826479	63872	63872	428224	NM_022409	Zfp296	zinc finger protein 296
1574	0	0.3771	17376541	22817197	19122	19122	438418	NM_011170	Prnp	prion protein
1575	0	0.2707	17406831	22820068	229521		426888	ENSMUST00000107505		synaptotagmin XI; similar to synaptotagmin XI
1576	0	3.1538	17302869	22810147	69634	69634	440643	NM_029556	Clybl	citrate lyase beta like
1577	0	0.4587	17393036	22818714	54711		464316	ENSMUST00000056924		pleiomorphic adenoma gene-like 2
1578	0	0.3231	17283871	22807900	58208		435034	ENSMUST00000066060		B-cell leukemia/lymphoma 11B
1579	0	0.3285	17229336	22802693	71592	71592	437427	NM_175170	Pogk	pogo transposable element with KRAB domain
1580	0	2.2142	17475327	22826575	27998	27998	428503	NM_138586	Exosc5	exosome component 5
1581	0	2.2646	17318013	22811559	23936	23936	442137	NM_011838	Lynx1	Ly6/neurotoxin 1
1582	0	0.4188	17382139	22817740	71233	71233	427583	NM_027728	Enkur	enkurin, TRPC channel interacting protein
1583	0	0.1992	17545899	22833746	12309	12309	462738	NM_009789	S100g	S100 calcium binding protein G
1584	0	0.3183	17472536	22826258	20928	20928	444308	NM_021041	Abcc9	ATP-binding cassette, sub-family C (CFTR/MRP), member 9
1585	0	0.3249	17491701	22828241	319893	319893	448688	NR_015533	A230057D06Rik	RIKEN cDNA A230057D06 gene
1586	0	0.3069	17264102	22806024	54710	54710	460452	NM_018805	Hs3st3b1	heparan sulfate (glucosamine) 3-O-sulfotransferase 3B1
1587	0	6.1258	17288225	22808487	386626	386626	457330	AY149175	Zfp640	zinc finger protein 640
1588	0	2.1204	17443924	22823470	433956	433956	423665	NM_001081265	Heatr2	HEAT repeat containing 2
1589	0	0.3019	17412952	22820660	100042539	100042539		NR_033506	Gm3893
1590	0	2.0926	17472043	22826216	14760			NR_072990
1591	0	0.3354	17464638	22825429	330260		455273	ENSMUST00000057792		paraoxonase 2
1592	0	2.0052	17543852	22833500	11306	11306	436571	NM_009592	Abcb7	ATP-binding cassette, sub-family B (MDR/TAP), member 7
1593	0	0.3661	17315635	22811338	14600	14600	468637	NM_010284	Ghr	growth hormone receptor
1594	0	0.3991	17269717	22806555	20848		464474	ENSMUST00000127638		similar to Stat3B; signal transducer and activator of transcription 3
1595	0	2.1224	17359878	22815587	226169	226169	465346	NM_001081214	Pprc1	peroxisome proliferative activated receptor, gamma, coactivator-related 1
1596	0	0.4859	17229639	22802722	66425	66425	467629	NM_025557	Pcp4l1	Purkinje cell protein 4-like 1
1597	0	0.2525	17472530	22826257	16523	16523	428024	NM_008428	Kcnj8	potassium inwardly-rectifying channel, subfamily J, member 8
1598	0	3.1201	17403473	22819714	171166		434176	ENSMUST00000039450		mucolipin 3
1599	0	0.4255	17508045	22829926	102032	102032	425074	NM_001012667	AI316807	expressed sequence AI316807
1600	0	0.4748	17498602	22828993	140482	140482	448661	NM_080461	Zfp358	zinc finger protein 358
1601	0	0.4425	17510368	22830152	382018	382018	461434	NM_001029873	Unc13a	unc-13 homolog A (C. elegans)
1602	0	2.412	17440361	22823183	403178	403178	474544	NM_207279	Plcxd1	phosphatidylinositol-specific phospholipase C, X domain containing 1
1603	0	0.3776	17265470	22806128	103712	103712	422264	NM_134022	6330403K07Rik	RIKEN cDNA 6330403K07 gene
1604	0	2.6058	17547877	22834239	97998			ENSMUST00000096433
1605	0	0.3562	17450283	22824031	26414	26414	450608	NM_009158	Mapk10	mitogen-activated protein kinase 10
1606	0	0.1839	17263063	22805942	15110	15110	477116	NM_008213	Hand1	heart and neural crest derivatives expressed transcript 1
1607	0	0.2244	17326700	22812332	387229	387229		NR_029535	Mir99a
1608	0	0.3728	17431588	22822403	13844	13844	440761	NM_010142	Ephb2	Eph receptor B2
1609	0	0.4098	17488057	22827865	74134	74134	470212	NM_028775	Cyp2s1	cytochrome P450, family 2, subfamily s, polypeptide 1
1610	0	2.1946	17519940	22831124	12040		461595	ENSMUST00000034801		branched chain ketoacid dehydrogenase E1, beta polypeptide; similar to 3-methyl-2-oxobutanoate dehydrogenase
1611	0	2.9809	17437380	22822888	414108	414108		NR_015537	9230114K14Rik
1612	0	0.392	17217728	22801694	16565	16565	478936	NM_001039472	Kif21b	kinesin family member 21B
1613	0	3.8922	17228234	22802604	74091	74091	476334	NM_028749	Npl	N-acetylneuraminate pyruvate lyase
1614	0	0.4302	17535284	22832583	333639		465360	ENSMUST00000082088		mastermind-like domain containing 1
1615	0	0.4633	17413770	22820737	21916		431126	ENSMUST00000107773		tropomodulin 1
1616	0	0.2259	17448064	22823819	246316	246316	440145	NM_144945	Lgi2	leucine-rich repeat LGI family, member 2
1617	0	4.7773	17488094	22827870	243881	243881	456076	NM_001081148	Cyp2b23	cytochrome P450, family 2, subfamily b, polypeptide 23
1618	0	0.4089	17406990	22820083	13636		474891	ENSMUST00000118587		ephrin A1
1619	0	3.3655	17254508	22805153	12351	12351	452879	NM_007607	Car4	carbonic anhydrase 4
1620	0	2.8115	17255026	22805209	217069	217069	456702	NM_009546	Trim25	tripartite motif-containing 25
1621	0	4.7659	17541948	22833291	109904	109904	473853	NM_133197	Mcf2	mcf.2 transforming sequence
1622	0	0.1912	17516397	22830807	73144			NR_040725
1623	0	0.4045	17483007	22827338	104175	104175	430508	NM_145587	Sbk1	SH3-binding kinase 1
1624	0	0.4497	17316068	22811371	68070	68070	482747	NM_001081064	Pdzd2	PDZ domain containing 2
1625	0	2.1212	17416763	22835936
1626	0	4.9355	17421476	22821450	666532	666532	477205	NM_001083918	Gm13139	predicted gene 13251; predicted gene, OTTMUSG00000010657; RIKEN cDNA 1700029I01 gene
1627	0	2.38	17362831	22815829	108673	108673	444770	NM_023731	Ccdc86	coiled-coil domain containing 86
1628	0	2.4371	17419413	22821269
1629	0	2.0361	17464718	22825439	27053		455010	ENSMUST00000031766		asparagine synthetase
1630	0	0.274	17434764	22822691	20346	20346	431605	NM_009152	Sema3a	sema domain, immunoglobulin domain (Ig), short basic domain, secreted, (semaphorin) 3A; hypothetical protein LOC100044161
1631	0	0.4663	17407578	22820161	22156	22156	468862	NM_011656	Tuft1	similar to tuftelin; tuftelin 1
1632	0	4.812	17418465	22821185	14807	14807	472463	NM_001081097	Grik3	glutamate receptor, ionotropic, kainate 3
1633	0	2.709	17306477	22810505	50934	50934	458090	NM_016972	Slc7a8	solute carrier family 7 (cationic amino acid transporter, y+ system), member 8
1634	0	0.4266	17539467	22833020	108012	108012	432868	NM_026887	Ap1s2	adaptor-related protein complex 1, sigma 2 subunit
1635	0	0.3668	17240586	22803877	109205	109205	467191	NM_175407	Sobp	sine oculis-binding protein homolog (Drosophila)
1636	0	0.4936	17380666	22817606	241846	241846	448709	NM_177727	Lsm14b	LSM14 homolog B (SCD6, S. cerevisiae)
1637	0	2.0851	17451568	22824133	56356		459733	ENSMUST00000012028		glycolipid transfer protein
1638	0	2.1845	17504715	22829613	104394	104394	461598	NM_148952	E2f4	E2F transcription factor 4
1639	0	0.1975	17426784	22821943	76455	76455	461385	BC066147	2310067E19Rik	RIKEN cDNA 2310067E19 gene
1640	0	0.1483	17274021	22806876	23967	23967	434740	NM_011859	Osr1	odd-skipped related 1 (Drosophila)
1641	0	0.4304	17265958	22806185	20317		451303	ENSMUST00000000769		serine (or cysteine) peptidase inhibitor, clade F, member 1
1642	0	0.4703	17212968	22801294
1643	0	0.1401	17529099	22831954	12816	12816	464342	NM_007730	Col12a1	collagen, type XII, alpha 1
1644	0	0.3893	17434290	22822652	108816	108816		NR_033123	4933409K07Rik
1645	0	2.2371	17484907	22827488	100217419	100217419		NR_034049	Snora52
1646	0	2.5349	17510136	22830131	65972	65972	420827	NM_023065	Ifi30	interferon gamma inducible protein 30
1647	0	0.3233	17376618	22817208	12653	12653	434537	NM_007694	Chgb	chromogranin B
1648	0	2.9946	17484068	22827418	76429	76429	421762	NM_029609	Lhpp	RIKEN cDNA 2310007H09 gene
1649	0	3.3075	17218861	22801797	14067	14067	465532	NM_007976	F5	coagulation factor V; similar to Murine coagulation factor V
1650	0	4.3891	17392056	22818601	241639	241639	439129	NM_198029	Fermt1	fermitin family homolog 1 (Drosophila)
1651	0	0.4915	17322927	22811993	20621	20621	426557	NM_009223	Snn	stannin
1652	0	0.2233	17381717	22817706	241226	241226	426884	NM_001001309	Itga8	integrin alpha 8
1653	0	4.5233	17501329	22829310	23923	23923	427800	NM_011834	Aadat	aminoadipate aminotransferase
1654	0	2.1962	17311157	22810922	66335	66335	473380	NM_025494	Atp6v1c1	ATPase, H+ transporting, lysosomal V1 subunit C1
1655	0	2.2918	17526753	22831741	235330	235330	420620	NM_172770	Ttc12	tetratricopeptide repeat domain 12; similar to tetratricopeptide repeat domain 12
1656	0	2.1506	17262702	22805912	19360	19360	476826	NM_009012	Rad50	RAD50 homolog (S. cerevisiae)
1657	0	0.4306	17325234	22812182	20357	20357	425944	NM_013661	Sema5b	sema domain, seven thrombospondin repeats (type 1 and type 1-like), transmembrane domain (TM) and short cytoplasmic domain, (semaphorin) 5B
1658	0	2.6047	17214269	22801399	18802		448676	ENSMUST00000113749		phospholipase C, delta 4
1659	0	0.494	17327084	22812397	15980		460028	ENSMUST00000023687		interferon gamma receptor 2
1660	0	0.3521	17366437	22816175	66540	66540	443485	BC021353	Fam107b	family with sequence similarity 107, member B
1661	0	0.27	17286332	22808278	14238	14238	475425	NM_010225	Foxf2	forkhead box F2
1662	0	0.3029	17330577	22812728	117606	117606	457705	NM_172506	Boc	biregional cell adhesion molecule-related/down-regulated by oncogenes (Cdon) binding protein
1663	0	2.8618	17322664	22811968	665119	665119	467679	NM_001127725	Sec14l5	SEC14-like 5 (S. cerevisiae)
1664	0	2.0594	17213591	22801340
1665	0	0.438	17499447	22829068	234094	234094	450621	NM_172751	Arhgef10	Rho guanine nucleotide exchange factor (GEF) 10
1666	0	0.3919	17514853	22830593	234967		481252	ENSMUST00000061568		solute carrier family 36 (proton/amino acid symporter), member 4
1667	0	0.3921	17488032	22827864	26362	26362	475335	NM_009465	Axl	AXL receptor tyrosine kinase
1668	0	0.4637	17366359	22816168	269233	269233	425223	NM_001081161	Fam171a1	hypothetical protein LOC100045420; family with sequence similarity 171, member A1
1669	0	2.8296	17279670	22807462	217944	217944	440935	NM_175930	Rapgef5	Rap guanine nucleotide exchange factor (GEF) 5
1670	0	2.8882	17353948	22814991	26384	26384	478133	NM_011937	Gnpda1	similar to Glucosamine-6-phosphate isomerase (Glucosamine-6-phosphate deaminase) (GNPDA) (GlcN6P deaminase) (Oscillin); glucosamine-6-phosphate deaminase 1; predicted gene 8615
1671	0	0.4424	17549810	22835214
1672	0	0.4416	17500270	22829171	353310	353310	437704	NM_001110508	Zfp703	zinc finger protein 703
1673	0	2.7513	17430824	22822333	399101	399101	437412	NR_003270	Snhg3	small nucleolar RNA host gene (non-protein coding) 3
1674	0	2.4854	17233014	22803062	331623	331623	429390	NM_199028	Bend3	BEN domain containing 3
1675	0	0.428	17260644	22805693	13195	13195	449032	NM_016672	Ddc	dopa decarboxylase
1676	0	2.0946	17532472	22832236	109332		448043	ENSMUST00000039229		CUB domain containing protein 1
1677	0	0.4639	17360312	22815622	27360	27360	435120	NM_001164099	Add3	adducin 3 (gamma)
1678	0	2.1883	17239546	22803759	215821	215821	430595	NM_001033258	D10Bwg1379e	DNA segment, Chr 10, Brigham & Women's Genetics 1379 expressed
1679	0	2.3334	17366804	22816246
1680	0	2.3334	17366840	22816264
1681	0	2.6858	17483912	22827402	56213	56213	448554	NM_019564	Htra1	HtrA serine peptidase 1
1682	0	0.283	17449313	22823943	100727	100727	464735	NM_153598	Ugt2b34	UDP glucuronosyltransferase 2 family, polypeptide B34
1683	0	2.8806	17517723	22830936	102614	102614	429819	NM_133982	Rpp25	ribonuclease P 25 subunit (human)
1684	0	0.4497	17281826	22807702	104001		479775	ENSMUST00000078505		reticulon 1
1685	0	0.4269	17307184	22810572	50523	50523	429020	NM_015771	Lats2	large tumor suppressor 2
1686	0	2.9953	17235329	22803294	216166	216166	464385	NM_183152	Plk5	polo-like kinase 5 (Drosophila)
1687	0	2.3222	17249700	22804732	66680		469226	ENSMUST00000104954		oxidative stress responsive 1 pseudogene
1688	0	3.6476	17324402	22812108
1689	0	2.3341	17371621	22816706	66748	66748	422429	NM_025744	4933404M02Rik	RIKEN cDNA 4933404M02 gene
1690	0	0.3222	17223169	22802186	329154		462909	ENSMUST00000044359		ankyrin repeat domain 44
1691	0	0.3251	17244864	22804257	260315		444920	ENSMUST00000032719		neuron navigator 3
1692	0	0.4792	17374792	22817069	54485		424420	ENSMUST00000102517		delta-like 4 (Drosophila)
1693	0	0.4259	17346856	22814319	19274	19274	469100	NM_008984	Ptprm	protein tyrosine phosphatase, receptor type, M
1694	0	2.9743	17444498	22823515	53324	53324	456413	NM_016789	Nptx2	neuronal pentraxin 2
1695	0	0.4883	17363328	22815901	18552	18552		NM_001190483	Pcsk5
1696	0	3.8206	17279957	22807499	56184	56184	469614	NM_019544	Msgn1	mesogenin 1
1697	0	2.0846	17408829	22820280	53975		462972	ENSMUST00000090680		DEAD (Asp-Glu-Ala-Asp) box polypeptide 20
1698	0	3.2217	17298021	22809510	171463	171463	465754	NM_134437	Il17rd	interleukin 17 receptor D
1699	0	0.4753	17220833	22801971	226856		475647	ENSMUST00000110855		lysophosphatidylglycerol acyltransferase 1
1700	0	2.6052	17264835	22806077	12514	12514	462582	NM_009853	Cd68	CD68 antigen
1701	0	3.2444	17530967	22832107	76257	76257	434669	NM_023805	Slc38a3	solute carrier family 38, member 3
1702	0	2.1294	17501672	22829347	234358	234358	464824	NM_001013379	Zfp930	cDNA sequence D10627
1703	0	0.2116	17445715	22823623	12491	12491	473549	NM_007643	Cd36	CD36 antigen
1704	0	2.3116	17221502	22802044	57339	57339	473422	NM_020604	Jph1	junctophilin 1
1705	0	2.66	17300275	22836495
1706	0	2.045	17308570	22810682	19645	19645	427771	NM_009029	Rb1	retinoblastoma 1
1707	0	0.388	17289196	22808598	218454	218454	474481	NM_172589	Lhfpl2	lipoma HMGIC fusion partner-like 2
1708	0	0.4492	17237451	22803504	19263	19263	443135	NM_029928	Ptprb	protein tyrosine phosphatase, receptor type, B
1709	0	0.3308	17490578	22828084	52377	52377	422269	NM_026555	Rcn3	reticulocalbin 3, EF-hand calcium binding domain
1710	0	0.4083	17254128	22805124	217012	217012	450020	NM_178680	Unc45b	unc-45 homolog B (C. elegans)
1711	0	0.2219	17293534	22809109	435366	435366	461988	BC032201	Gm5665	predicted gene 5665
1712	0	0.3703	17534691	22832506
1713	0	0.4802	17233639	22836248
1714	0	0.3891	17314085	22811202	71474	71474	434368	NM_026813	Ppp6r2	SAPS domain family, member 2
1715	0	0.4965	17281582	22807683	20663	20663	436648	NM_001135559	Sos2	son of sevenless homolog 2 (Drosophila)
1716	0	0.4707	17229842	22802741	18611	18611	444715	NM_011063	Pea15a	phosphoprotein enriched in astrocytes 15A
1717	0	0.2903	17409480	22820332	80883	80883	429135	NM_030699	Ntng1	netrin G1
1718	0	0.3422	17292671	22809018	17702		461363	ENSMUST00000021922		similar to homeobox protein; homeobox, msh-like 2
1719	0	4.3249	17220898	22801978
1720	0	0.487	17228057	22802594	69399	69399	437433	NM_197990	1700025G04Rik	RIKEN cDNA 1700025G04 gene
1721	0	2.0004	17246707	22804443	103655	103655	421354	NM_146013	Sec14l4	SEC14-like 4 (S. cerevisiae)
1722	0	0.35	17397511	22819145	108927	108927	460477	NM_175386	Lhfp	lipoma HMGIC fusion partner
1723	0	2.1157	17323138	22812013	17250		474563	ENSMUST00000100167		ATP-binding cassette, sub-family C (CFTR/MRP), member 1
1724	0	0.3949	17536861	22832740	100042480	100042480	443812	NM_001163610	Nhsl2	NHS-like 2; novel similar to human Nance-Horan syndrome protein (RP11-262D11.5)
1725	0	2.4747	17529398	22831977	17436	17436	453926	NM_008615	Me1	predicted gene 7049; similar to NADP-dependent malic enzyme (NADP-ME) (Malic enzyme 1); malic enzyme 1, NADP(+)-dependent, cytosolic
1726	0	2.0532	17335902	22813263	72462		429781	ENSMUST00000081339		ribosomal RNA processing 1 homolog B (S. cerevisiae)
1727	0	0.3555	17301291	22809969	100526520			NR_040709
1728	0	3.4984	17519550	22831086	208982	208982	461359	NM_173731	Hmgcll1	3-hydroxymethyl-3-methylglutaryl-Coenzyme A lyase-like 1
1729	0	2.5129	17336268	22813299	57315		481982	ENSMUST00000025170		WD repeat domain 46
1730	0	0.1122	17506291	22829730	15227	15227	440561	NM_010426	Foxf1a	forkhead box F1a
1731	0	0.1064	17286340	22808280	17300	17300	472456	NM_008592	Foxc1	forkhead box C1
1732	0	0.3782	17354132	22815011	76217	76217	466194	NM_001163637	Jakmip2	janus kinase and microtubule interacting protein 2
1733	0	10.5402	17255023	22805208	72381	72381	437339	NR_003492	2210409E12Rik	RIKEN cDNA 2210409E12 gene; coilin
1734	0	0.2145	17399858	22819364	100042514		477852	ENSMUST00000090872		small proline-rich protein 2A; small proline-rich protein 2A3; predicted gene 6120; hypothetical protein LOC668231
1735	0	3.9345	17547719	22834166	100041194	100041194	423364	BC138468	Ahnak2	AHNAK nucleoprotein 2; similar to Unknown (protein for IMAGE:3599271)
1736	0	2.3958	17366792	22816240
1737	0	0.4364	17349034	22814507	225288	225288	459486	NM_175276	Fhod3	formin homology 2 domain containing 3
1738	0	0.4823	17502874	22829453	71310	71310	435711	NM_001111304	Tbc1d9	TBC1 domain family, member 9
1739	0	2.2422	17423209	22821607	71801	71801	425895	NM_175175	Plekhf2	pleckstrin homology domain containing, family F (with FYVE domain) member 2
1740	0	2.0756	17339499	22813613	100217456	100217456	427931	NR_028551	Snord53	small nucleolar RNA, C/D box 53
1741	0	2.1485	17274875	22806968	59027	59027	465583	NM_021524	Nampt	nicotinamide phosphoribosyltransferase
1742	0	0.2518	17380021	22817535	228911		479445	ENSMUST00000109159		teashirt zinc finger family member 2
1743	0	3.3106	17426855	22821948	69863	69863	479304	NM_027238	Ttc39b	tetratricopeptide repeat domain 39B
1744	0	3.8279	17365001	22816045	226143	226143	435670	NM_001001446	Cyp2c44	cytochrome P450, family 2, subfamily c, polypeptide 44
1745	0	0.2565	17233237	22803085	320995	320995	463764	NM_001159389	Rfx6	regulatory factor X, 6
1746	0	0.0727	17398485	22819246	99571		432120	ENSMUST00000048486		fibrinogen gamma chain
1747	0	2.0574	17315485	22811321	15422	15422	472060	NM_010464	Hoxc13	homeo box C13
1748	0	0.3173	17548771	22834652	100503358	100503358		AK051476	LOC100503358
1749	0	0.4925	17402595	22819640	12368	12368	464592	NM_009811	Casp6	caspase 6
1750	0	0.3826	17547901	22834248	100038662	100038662	436881	AK051399	D130046C19Rik	RIKEN cDNA D130046C19 gene
1751	0	2.0586	17249593	22804727	16362	16362	458484	NM_001159396	Irf1	interferon regulatory factor 1
1752	0	0.4515	17548726	22834632	639396	639396	450782	AK087684	Gm7265	predicted gene 7265
1753	0	0.3389	17240606	22803880	12484	12484		NM_009846	Cd24a
1754	0	2.1396	17496645	22828803	66422	66422	465403	NM_023203	Dctpp1	dCTP pyrophosphatase 1
1755	0	0.4642	17481556	22827215	19024	19024	420862	NM_001163557	Ppfibp2	protein tyrosine phosphatase, receptor-type, F interacting protein, binding protein 2
1756	0	0.4956	17367102	22816330	17533		459349	ENSMUST00000028045		mannose receptor, C type 1
1757	0	0.4725	17282074	22807728	104886	104886	474221	NM_134050	Rab15	RAB15, member RAS oncogene family
1758	0	0.3467	17219185	22801828	320078	320078	447111	NM_177068	Olfml2b	olfactomedin-like 2B
1759	0	0.492	17443461	22823430	67286	67286	463932	NM_026073	Rabl5	RAB, member of RAS oncogene family-like 5
1760	0	0.3478	17270937	22806649	18613	18613	478215	NM_008816	Pecam1	platelet/endothelial cell adhesion molecule 1
1761	0	2.264	17297801	22809495	11744	11744	457478	NM_013469	Anxa11	annexin A11; predicted gene 2260; predicted gene 2274
1762	0	2.264	17297833	22809498	11744	11744		NM_013469	Anxa11
1763	0	0.4656	17448214	22823839	100532	100532	438492	NM_145923	Rell1	RELT-like 1
1764	0	0.3237	17229813	22802738	18071	18071	469663	NM_010916	Nhlh1	nescient helix loop helix 1
1765	0	2.1406	17310950	22810900	67724	67724	449454	NM_152894	Pop1	processing of precursor 1, ribonuclease P/MRP family, (S. cerevisiae)
1766	0	0.3543	17282403	22807767	70127			NM_001267626
1767	0	0.38	17292547	22809007	20418	20418	467596	NM_009167	Shc3	src homology 2 domain-containing transforming protein C3
1768	0	0.2924	17447615	22823781	18196	18196	443063	NM_010942	Nsg1	neuron specific gene family member 1
1769	0	0.3771	17329063	22812577	239743	239743	444368	NM_183390	Klhl6	kelch-like 6 (Drosophila)
1770	0	0.1888	17501277	22829297	75996	75996	429011	AK034688	5033428I22Rik	RIKEN cDNA 5033428I22 gene
1771	0	0.2618	17315514	22811327	15426	15426	475868	NM_010466	Hoxc8	homeo box C8
1772	0	0.2772	17449989	22824010	320292	320292	477776	NM_145839	Rasgef1b	RasGEF domain family, member 1B; hypothetical protein LOC100044232
1773	0	0.435	17342386	22813892	70083	70083	440313	NM_133719	Metrn	meteorin, glial cell differentiation regulator
1774	0	0.3444	17413107	22820682	100042539	108816		NR_033123	4933409K07Rik
1775	0	2.046	17380291	22817566	228961	228961	455563	NM_213733	Npepl1	aminopeptidase-like 1
1776	0	0.2829	17303504	22810216	27062	27062	432293	NM_012061	Cadps	Ca2+-dependent secretion activator
1777	0	3.1637	17480018	22827032	13032	13032	458936	NM_009982	Ctsc	cathepsin C
1778	0	2.6063	17324396	22812105	13682		461129	ENSMUST00000125553		eukaryotic translation initiation factor 4A2
1779	0	0.3566	17283516	22807863	65256	65256	460961	NM_023049	Asb2	ankyrin repeat and SOCS box-containing 2
1780	0	2.479	17430227	22822277	14622	14622	446752	NM_010291	Gjb5	gap junction protein, beta 5
1781	0	2.3741	17428017	22822088	230590	230590	448877	NM_001167936	Zyg11a	zyg-11 homolog A (C. elegans)
1782	0	0.4027	17481550	22827214	244198	244198	443470	NM_172907	Olfml1	olfactomedin-like 1
1783	0	0.1656	17247208	22804479	16006	16006	467817	NM_008341	Igfbp1	insulin-like growth factor binding protein 1
1784	0	0.1529	17403745	22819738	242259	242259	429399	NM_001081263	Slc44a5	solute carrier family 44, member 5
1785	0	0.4401	17496806	22828823	76560	76560	466801	NM_133351	Prss8	protease, serine, 8 (prostasin)
1786	0	2.1446	17393841	22818783	68108	68108	454335	AK079109	9430008C03Rik	RIKEN cDNA 9430008C03 gene
1787	0	0.1325	17401036	22819489	18072	18072	432181	NM_178777	Nhlh2	nescient helix loop helix 2
1788	0	0.3902	17493212	22828401	76453	76453		NM_029614	Prss23
1789	0	0.4224	17384951	22817957	24136			ENSMUST00000176438
1790	0	2.0453	17546119	22833772	110639	110639	456647	NM_026662	Prps2	phosphoribosyl pyrophosphate synthetase 2
1791	0	3.0364	17509806	22830100
1792	0	0.2187	17534051	22832431	16164	16164	430990	NM_133990	Il13ra1	interleukin 13 receptor, alpha 1
1793	0	2.7715	17232731	22803039	19850	19850	458580	NR_002842	Rnu3a	U3B small nuclear RNA 4; U3B small nuclear RNA 3; U3A small nuclear RNA; U3B small nuclear RNA 1
1794	0	0.1577	17426365	22821910	21923	21923	470166	NM_011607	Tnc	tenascin C
1795	0	0.1811	17250839	22804863	18858	18858	473492	NM_008885	Pmp22	peripheral myelin protein 22
1796	0	0.3695	17542948	22833403	546336		460430	ENSMUST00000114025		proline rich Gla (G-carboxyglutamic acid) 1
1797	0	0.4491	17324486	22812123	22061	22061	443840	NM_001127259	Trp63	transformation related protein 63
1798	0	0.4944	17364114	22815974	16889	16889	454933	NM_021460	Lipa	lysosomal acid lipase A
1799	0	2.6287	17523190	22831401	104433	104433	444222	NR_002902	Snora62	small nucleolar RNA, H/ACA box 62
1800	0	2.5892	17294664	22809218	67486	67486	424273	NM_001081176	Polr3g	polymerase (RNA) III (DNA directed) polypeptide G
1801	0	2.1812	17326428	22812295	12892	12892	463412	NM_007757	Cpox	coproporphyrinogen oxidase
1802	0	4.4089	17243761	22804163
1803	0	0.4855	17233640	22836249
1804	0	0.2756	17316793	22811451	239405	239405	428734	NM_172815	Rspo2	R-spondin 2 homolog (Xenopus laevis)
1805	0	2.5203	17300666	22809906	16995	16995	433654	NM_008519	Ltb4r1	leukotriene B4 receptor 1
1806	0	0.4048	17286496	22808296	73710	73710		NM_023716	Tubb2b
1807	0	2.1323	17550456	22835429
1808	0	0.18	17437969	22822940	330096	330096	466965	NM_001033415	Shisa3	shisa homolog 3 (Xenopus laevis)
1809	0	0.3815	17365625	22816099	58178	58178	464479	NM_021377	Sorcs1	VPS10 domain receptor protein SORCS 1
1810	0	2.314	17482126	22827276
1811	0	0.1551	17422443	22821536	15208	15208	422045	NM_010419	Hes5	hairy and enhancer of split 5 (Drosophila)
1812	0	2.1154	17444938	22823556
1813	0	2.692	17237035	22803460	103098	103098	434384	NM_175328	Slc6a15	solute carrier family 6 (neurotransmitter transporter), member 15
1814	0	2.7245	17223069	22802181	98267	98267	429957	NM_133810	Stk17b	serine/threonine kinase 17b (apoptosis-inducing)
1815	0	0.4838	17405021	22819881	67161	67161	424063	NM_001081411	Sclt1	sodium channel and clathrin linker 1
1816	0	0.3837	17256975	22805391	57265	57265	422121	NM_020510	Fzd2	frizzled homolog 2 (Drosophila)
1817	0	2.0116	17539586	22833030	237211	237211	428625	NM_001146081	Fancb	Fanconi anemia, complementation group B
1818	0	2.392	17214719	22801429	100862182			XR_140442
1819	0	0.2518	17244608	22804234	216285			ENSMUST00000167156
1820	0	0.4834	17428766	22822153	12795	12795	453235	NM_013807	Plk3	polo-like kinase 3 (Drosophila)
1821	0	0.2791	17310368	22810854	239337	239337	469126	NM_175501	Adamts12	a disintegrin-like and metallopeptidase (reprolysin type) with thrombospondin type 1 motif, 12
1822	0	0.431	17507637	22829871	19414		443330	ENSMUST00000117551		RAS p21 protein activator 3
1823	0	0.4013	17434251	22822646	545611	545611	482470	NM_001085530	Gm13298	similar to 4933409K07Rik protein; predicted gene 2542; predicted gene 13298
1824	0	3.2968	17483122	22827348	21389	21389	436579	NM_011538	Tbx6	T-box 6
1825	0	0.3053	17311272	22810933	22762	22762	456598	NM_011766	Zfpm2	zinc finger protein, multitype 2
1826	0	0.4675	17288716	22808547	93692	93692	422972	NM_053108	Glrx	glutaredoxin
1827	0	3.094	17376723	22817218
1828	0	2.3456	17279701	22807464	217946	217946	451061	NM_146040	Cdca7l	cell division cycle associated 7 like
1829	0	0.3181	17366886	22816287	100124448	100124448	431638	NR_030645	Mir467e	microRNA 467e
1830	0	0.4848	17325686	22812230	56490		429932	ENSMUST00000114694		zinc finger and BTB domain containing 20
1831	0	0.3709	17333465	22813029	64074	64074	475347	NM_022315	Smoc2	SPARC related modular calcium binding 2
1832	0	3.0303	17442780	22823367	319804		443284	ENSMUST00000118139		glycosyltransferase 1 domain containing 1
1833	0	0.3005	17402698	22819649	56811	56811	468578	NM_020265	Dkk2	dickkopf homolog 2 (Xenopus laevis)
1834	0	0.4297	17421312	22821432	20148		473019	ENSMUST00000154208		dehydrogenase/reductase (SDR family) member 3
1835	0	2.5481	17419090	22821240	72225			NR_040647
1836	0	0.292	17358363	22815439	240590	240590	433804	NM_177360	Dmrt3	doublesex and mab-3 related transcription factor 3
1837	0	2.668	17301117	22809944	66597	66597	465459	NM_023233	Trim13	tripartite motif-containing 13; predicted gene 9359
1838	0	0.4463	17229269	22802685	226594	226594	463833	NM_178593	Rcsd1	RCSD domain containing 1
1839	0	2.3025	17462128	22825151	11689	11689		NM_009662	Alox5
1840	0	0.4162	17493461	22828435	66333	66333	452135	NM_175105	Aqp11	aquaporin 11
1841	0	2.0109	17510247	22830138	76808	76808	459931	NM_029751	Rpl18a	predicted gene 15427; predicted gene 7602; predicted gene 7043; ribosomal protein L18A
1842	0	2.7909	17490599	22828086	27207	27207	429624	NM_013725	Rps11	ribosomal protein S11; predicted gene 6202; predicted gene 6394; predicted gene 11741; similar to ribosomal protein S11
1843	0	0.4779	17276153	22807100	208846	208846	422241	NM_026102	Daam1	dishevelled associated activator of morphogenesis 1
1844	0	2.7215	17407306	22820105	18160	18160	462697	NM_008727	Npr1	natriuretic peptide receptor 1
1845	0	2.6257	17366484	22816179	209645	209645	422467	NM_178663	Bend7	BEN domain containing 7
1846	0	0.2502	17369286	22816502	20204		449384	ENSMUST00000041659		paired related homeobox 2
1847	0	0.4313	17226473	22802464	72160		430997	ENSMUST00000027585		hypothetical protein LOC100047091; transmembrane protein 163
1848	0	0.2452	17478459	22826893	140919	140919	423146	NM_080853	Slc17a6	solute carrier family 17 (sodium-dependent inorganic phosphate cotransporter), member 6
1849	0	3.509	17520073	22831140	23959	23959	462923	NM_011851	Nt5e	5' nucleotidase, ecto
1850	0	0.4487	17223880	22802250	68691	68691	421802	NM_001122738	1110028C15Rik	RIKEN cDNA 1110028C15 gene
1851	0	2.0178	17293806	22809132	76803		430876	NM_183119		RIKEN cDNA 2410141K09 gene; predicted gene 7771; predicted gene 7896
1852	0	0.4498	17407956	22820194	23831		421811	ENSMUST00000036181		carbonic anhydrase 14
1853	0	0.1271	17320652	22811781	26874	26874	425438	NM_011994	Abcd2	ATP-binding cassette, sub-family D (ALD), member 2
1854	0	2.0435	17442082	22823317	68080		481398	ENSMUST00000031420		GPN-loop GTPase 3
1855	0	0.219	17466805	22825636	15399		477641	ENSMUST00000014848		homeo box A2
1856	0	2.0401	17331148	22812786	66497	66497	454286	NM_025599	2610528E23Rik	RIKEN cDNA 2610528E23 gene
1857	0	0.4135	17445426	22823588	74051	74051	438411	NM_001103157	Steap2	six transmembrane epithelial antigen of prostate 2
1858	0	0.4192	17232417	22803008	212448	212448	443425	NM_001162537	9330159F19Rik	RIKEN cDNA 9330159F19 gene
1859	0	0.4006	17410031	22820382	118449	118449	459447	NM_080451	Synpo2	synaptopodin 2
1860	0	0.3964	17315763	22811353	268780	268780	479290	NM_178748	Egflam	EGF-like, fibronectin type III and laminin G domains
1861	0	2.1056	17484601	22827465	76974		430426	ENSMUST00000026554		RIKEN cDNA 1190003J15 gene
1862	0	0.4245	17404329	22819808	27357	27357	468178	NM_013755	Gyg	glycogenin
1863	0	6.571	17225837	22802407	227394	227394	440245	NM_172658	Slco4c1	solute carrier organic anion transporter family, member 4C1
1864	0	0.206	17224684	22802305	18505	18505	467818	NM_008781	Pax3	paired box gene 3
1865	0	2.1264	17288057	22808459
1866	0	2.1264	17293515	22809106
1867	0	0.492	17331306	22812821
1868	0	2.5294	17239755	22803783
1869	0	0.3596	17376685	22817217	18795	18795	462004	NM_001145830	Plcb1	phospholipase C, beta 1
1870	0	0.4132	17451823	22824162	68955	68955	451120	NM_026886	Srrm4	RIKEN cDNA 1500001A10 gene
1871	0	2.4759	17393839	22818782	68108	68108	454335	AK133696	9430008C03Rik	RIKEN cDNA 9430008C03 gene
1872	0	0.3178	17411697	22820537	74438		482322	ENSMUST00000108348		retinaldehyde binding protein 1-like 1
1873	0	0.4808	17326604	22812324	19876	19876	471378	NM_019413	Robo1	roundabout homolog 1 (Drosophila)
1874	0	0.4083	17534178	22832449	664609	194856	423295	NM_201236	Rhox4e	reproductive homeobox 4E
1875	0	0.3409	17298775	22809562	11752	11752	436661	NM_013473	Anxa8	annexin A8
1876	0	3.0633	17545017	22833630	16370	16370	475712	NM_010572	Irs4	insulin receptor substrate 4; similar to insulin receptor substrate 4
1877	0	0.339	17354078	22815007	72930		440151	ENSMUST00000117687		protein phosphatase 2 (formerly 2A), regulatory subunit B (PR 52), beta isoform
1878	0	0.3974	17543290	22833443	236915	236915	468711	NM_001033329	Arhgef9	CDC42 guanine nucleotide exchange factor (GEF) 9
1879	0	0.4894	17396056	22819007	16592		464720	ENSMUST00000029046		fatty acid binding protein 5, epidermal
1880	0	0.4627	17239919	22803801	16773	16773	435385	NM_008481	Lama2	laminin, alpha 2
1881	0	0.4922	17227764	22802568	19735	19735	481908	NM_009061	Rgs2	regulator of G-protein signaling 2
1882	0	2.5958	17349544	22814553	100503380	100503380		NR_038073	Snhg4
1883	0	0.4657	17263374	22805970	72203	72203		NR_037964	2610507I01Rik
1884	0	3.0459	17547622	22834120	65100			ENSMUST00000039118
1885	0	0.2213	17395629	22818964	14464	14464	481270	NM_008093	Gata5	GATA binding protein 5
1886	0	0.49	17514603	22830559	71929	71929	455429	NM_133739	Tmem123	transmembrane protein 123
1887	0	0.2745	17398903	22819280	18008	18008	467017	NM_016701	Nes	nestin
1888	0	0.1393	17406145	22819998	14800	14800	426445	NM_001083806	Gria2	glutamate receptor, ionotropic, AMPA2 (alpha 2)
1889	0	2.2751	17321768	22811879
1890	0	0.1669	17333686	22813046	66643	66643	469170	NM_025681	Lix1	limb expression 1 homolog (chicken)
1891	0	2.0222	17392561	22818646	15376	15376	431174	NM_010446	Foxa2	forkhead box A2
1892	0	0.36	17381630	22817701	170768	170768		NM_001177753	Pfkfb3
1893	0	0.4583	17409753	22820358	77559	77559	468415	NM_001081326	Agl	amylo-1,6-glucosidase, 4-alpha-glucanotransferase
1894	0	2.6598	17362883	22815835
1895	0	0.2194	17519238	22831061	72135		469969	ENSMUST00000038489		pygopus 1
1896	0	0.48	17237280	22803488	21664	21664	469952	NM_009344	Phlda1	pleckstrin homology-like domain, family A, member 1
1897	0	2.4897	17418934	22821220	66260	66260		NM_133881	Tmem54
1898	0	4.0538	17421488	22821451	666532		477205	ENSMUST00000151022		predicted gene 13251; predicted gene, OTTMUSG00000010657; RIKEN cDNA 1700029I01 gene
1899	0	0.401	17254948	22805197	103841	103841	470345	NM_198013	Cuedc1	CUE domain containing 1
1900	0	0.429	17275168	22807000	238130	238130	469909	NM_172803	Dock4	dedicator of cytokinesis 4
1901	0	2.0522	17383116	22817808	72091	72091	482758	NR_024068	Snhg7	small nucleolar RNA host gene (non-protein coding) 7
1902	0	0.2918	17381143	22817651	17932	17932	438589	NM_008665	Myt1	myelin transcription factor 1
1903	0	0.1632	17233262	22803087	215031			ENSMUST00000163017
1904	0	0.4347	17411591	22820527	100504030	100504030		XR_107580	LOC100504030
1905	0	0.2179	17549930	22835274
1906	0	0.3143	17373943	22816982	18508		431410	ENSMUST00000090397		paired box gene 6
1907	0	2.3778	17539519	22833024	69656	69656	454493	NM_027153	Pir	pirin
1908	0	0.4421	17513289	22830434	17132		437571	ENSMUST00000109104		similar to c-Maf long form; avian musculoaponeurotic fibrosarcoma (v-maf) AS42 oncogene homolog
1909	0	2.2099	17379998	22817529
1910	0	0.4679	17408648	22820266	99543		433550	ENSMUST00000029440		olfactomedin-like 3
1911	0	2.132	17282158	22807738	17252			ENSMUST00000161204
1912	0	2.3702	17218277	22801740	226518	226518	469044	NM_175460	Nmnat2	nicotinamide nucleotide adenylyltransferase 2
1913	0	0.4627	17548748	22834641	100504898	100504898		XR_108081	LOC100504898
1914	0	0.4602	17485152	22827498	75770		471878	ENSMUST00000105989		BR serine/threonine kinase 2
1915	0	2.2763	17365444	22816084	71041	71041	466362	NM_027654	Pcgf6	polycomb group ring finger 6
1916	0	0.3964	17463530	22825288	232414	232414		NM_001205363	Clec9a
1917	0	0.2831	17466932	22825654	66873	66873	434324	NM_025817	Tril	RIKEN cDNA 1200009O22 gene
1918	0	0.4992	17225037	22802328	71781		438654	ENSMUST00000027422		solute carrier family 16 (monocarboxylic acid transporters), member 14
1919	0	0.3662	17361805	22815740	66961	66961		NR_003513	Neat1
1920	0	2.1145	17381200	22817656	227522	227522	470766	NM_001013376	Rpp38	ribonuclease P/MRP 38 subunit (human)
1921	0	0.3698	17404462	22819819	100526525	100526525		NR_037275	Mir3092
1922	0	2.0945	17379841	22817505	228889		466727	ENSMUST00000018143		DEAD (Asp-Glu-Ala-Asp) box polypeptide 27
1923	0	2.7916	17256979	22805392	268491	268491	438850	NM_001127576	Gm1564	predicted gene 1564
1924	0	2.1698	17502921	22829456	12745	12745	440524	NM_009904	Clgn	calmegin
1925	0	2.2947	17495328	22828696	12310	12310	464595	NM_007587	Calca	calcitonin/calcitonin-related polypeptide, alpha
1926	0	0.162	17331516	22812845	751561	751561		NR_030464	Mir691
1927	0	0.3288	17253133	22805043	116972		439228	ENSMUST00000094014		family with sequence similarity 57, member A
1928	0	0.0933	17323457	22812036	15160	15160	448443	NM_008223	Serpind1	serine (or cysteine) peptidase inhibitor, clade D, member 1
1929	0	0.4287	17228353	22802614	15064	15064	453713	NM_008209	Mr1	major histocompatibility complex, class I-related
1930	0	0.3977	17360823	22815661	214084	214084	455228	NM_172523	Slc18a2	solute carrier family 18 (vesicular monoamine), member 2
1931	0	2.0103	17295346	22809277	105372	105372	447890	NM_178918	Utp15	UTP15, U3 small nucleolar ribonucleoprotein, homolog (yeast)
1932	0	2.1414	17495373	22828702	233765		454976	ENSMUST00000106605		pleckstrin homology domain containing, family A member 7
1933	0	2.0483	17398323	22819225	20713		455233	ENSMUST00000029423		serine (or cysteine) peptidase inhibitor, clade I, member 1
1934	0	0.4032	17443732	22823451	74570	74570	464878	NM_133906	Zkscan1	zinc finger with KRAB and SCAN domains 1
1935	0	2.7604	17291026	22808813	100316716	100316716		NR_035500	Mir1983
1936	0	0.2026	17315519	22811328	15425		457642	ENSMUST00000001711		homeo box C6
1937	0	0.3541	17412995	22820666	100042539	108816		NR_033123	4933409K07Rik
1938	0	0.3541	17413100	22820680	100042539	108816		NR_033123	4933409K07Rik
1939	0	0.465	17338660	22813549	20420	20420	429774	NM_001159523	Shd	src homology 2 domain-containing transforming protein D
1940	0	0.3389	17274959	22806979	22160	22160	450460	NM_011658	Twist1	twist homolog 1 (Drosophila)
1941	0	0.3676	17257937	22805478	16518	16518	442461	NM_008425	Kcnj2	potassium inwardly-rectifying channel, subfamily J, member 2
1942	0	2.1469	17516699	22830839	14012	14012	434225	NM_007962	Mpzl2	myelin protein zero-like 2
1943	0	0.3413	17311551	22810966	12818	12818	478886	NM_181277	Col14a1	collagen, type XIV, alpha 1
1944	0	0.3567	17496857	22828831	12862	12862	476992	NM_009943	Cox6a2	cytochrome c oxidase, subunit VI a, polypeptide 2
1945	0	2.0246	17218027	22801722	56207	56207	462765	NM_019562	Uchl5	ubiquitin carboxyl-terminal esterase L5
1946	0	0.4107	17216031	22801538	227377	227377	450303	NM_145519	Farp2	FERM, RhoGEF and pleckstrin domain protein 2
1947	0	0.1701	17513550	22830459	68790			NR_045471
1948	0	0.4931	17531217	22832124	83669	83669	459706	NM_031392	Wdr6	WD repeat domain 6
1949	0	0.2716	17498467	22828982	101772	101772	471534	NM_178642	Ano1	anoctamin 1, calcium activated chloride channel
1950	0	0.3346	17456339	22824537	214642	214642	434553	BC151018	A430107O13Rik	RIKEN cDNA A430107O13 gene
1951	0	0.3996	17424360	22821727	100042539	108816		NR_033123	4933409K07Rik
1952	0	0.3996	17434197	22822639	100042539	108816		NR_033123	4933409K07Rik
1953	0	0.4527	17410974	22820466	16007	16007	466827	NM_010516	Cyr61	cysteine rich protein 61
1954	0	2.1516	17260474	22805680	16009	16009	455980	NM_008343	Igfbp3	insulin-like growth factor binding protein 3
1955	0	0.3767	17215605	22801502	12778		472792	ENSMUST00000065587		chemokine (C-X-C motif) receptor 7
1956	0	0.4991	17538297	22832913	209497	209497		NM_001199360	Tmem164
1957	0	0.4298	17484331	22827438	26757	26757	482953	NM_011993	Dpysl4	dihydropyrimidinase-like 4
1958	0	2.1021	17218653	22801776	14455	14455	447418	NR_002840	Gas5	growth arrest specific 5
1959	0	0.2579	17275640	22807044	70846	70846	469321	BC100489	4921506M07Rik	RIKEN cDNA 4921506M07 gene
1960	0	0.0832	17255260	22805231	12842		441342	ENSMUST00000001547		collagen, type I, alpha 1
1961	0	2.6639	17508994	22830014	22702	22702	481460	NM_009556	Zfp42	zinc finger protein 42
1962	0	2.4071	17268817	22806447	100862101			XR_141065
1963	0	0.3487	17322125	22811912	16668	16668		NM_010664	Krt18
1964	0	0.381	17350762	22814691	70417	70417	447030	NM_001001979	Megf10	multiple EGF-like-domains 10
1965	0	0.2796	17275255	22807005	319504	319504	461566	NM_176930	Nrcam	neuron-glia-CAM-related cell adhesion molecule
1966	0	2.1812	17279381	22807436	217882	217882	426920	NM_001024602	AW555464	expressed sequence AW555464
1967	0	0.3918	17396106	22819015	71710	71710	444355	NM_001163579	Lrrcc1	leucine rich repeat and coiled-coil domain containing 1
1968	0	0.3521	17367510	22816366	14417		438348	ENSMUST00000028123		glutamic acid decarboxylase 2
1969	0	2.0363	17293822	22809135
1970	0	0.3997	17245433	22804312	320183		460317	ENSMUST00000092143		methionine sulfoxide reductase B3
1971	0	0.399	17283117	22807835	72258	72258	422085	NM_029911	Kcnk10	potassium channel, subfamily K, member 10
1972	0	0.2339	17279724	22807468	238455	238455	440385	NM_001163136	Macc1	metastasis associated in colon cancer 1
1973	0	2.0863	17257801	22805462	12006	12006	450600	NM_015732	Axin2	axin2
1974	0	2.2484	17326982	22812383
1975	0	0.3025	17381515	22817686
1976	0	3.7671	17497104	22828853	20231		473710	ENSMUST00000054562		NK1 transcription factor related, locus 2 (Drosophila)
1977	0	0.4144	17537029	22832765	107528	107528	466666	NM_053201	Magee1	melanoma antigen, family E, 1
1978	0	0.2543	17440618	22823201	735278	735278		NR_030482	Mir701
1979	0	2.0912	17275378	22807017	12810	12810	437099	NM_007728	Coch	coagulation factor C homolog (Limulus polyphemus)
1980	0	0.4808	17532045	22832197	18799	18799	466923	NM_019676	Plcd1	phospholipase C, delta 1
1981	0	0.3879	17421074	22821397	29818	29818	438953	NM_013868	Hspb7	heat shock protein family, member 7 (cardiovascular)
1982	0	0.4445	17232525	22803020	72480	72480	421007	NM_030203	Tspyl4	TSPY-like 4
1983	0	0.4616	17242570	22804053	72128	72128	425335	NM_001004362	2610008E11Rik	RIKEN cDNA 2610008E11 gene
1984	0	0.4935	17378942	22817421	228852		471303	ENSMUST00000052927		protein phosphatase 1, regulatory (inhibitor) subunit 16B
1985	0	0.4697	17548110	22834344	26930	26930	475567	X65588	Ppnr	per-pentamer repeat gene
1986	0	0.4049	17231349	22802888	76142	76142	447054	NM_133485	Ppp1r14c	protein phosphatase 1, regulatory (inhibitor) subunit 14c
1987	0	2.0738	17491816	22828268	67973		467182	ENSMUST00000032735		M-phase phosphoprotein 10 (U3 small nucleolar ribonucleoprotein)
1988	0	0.3504	17512434	22830342	67971	67971	424814	NM_026481	Tppp3	tubulin polymerization-promoting protein family member 3
1989	0	2.2451	17472114	22826225	66857	66857	476566	NM_025806	Plbd1	phospholipase B domain containing 1; similar to RIKEN cDNA 1100001H23 gene
1990	0	0.3946	17487952	22827857	26365	26365	461315	NM_001039185	Ceacam1	carcinoembryonic antigen-related cell adhesion molecule 1; carcinoembryonic antigen-related cell adhesion molecule 2
1991	0	0.1406	17374045	22816989
1992	0	0.3521	17491163	22828133	21990	21990	455585	NM_009414	Tph1	tryptophan hydroxylase 1
1993	0	0.4844	17248019	22804558	108686		423230	ENSMUST00000040182		coiled coil domain containing 88A
1994	0	2.0122	17499560	22829076	52123		428165	ENSMUST00000149565		1-acylglycerol-3-phosphate O-acyltransferase 5 (lysophosphatidic acid acyltransferase, epsilon)
1995	0	2.0074	17410323	22820404	68147	68147	475044	NM_026578	Gar1	GAR1 ribonucleoprotein homolog (yeast)
1996	0	0.4792	17269368	22806531	16669		448028	ENSMUST00000007317		keratin 19
