# Supplementary material for: Transcriptomic Characterization of C57BL/6 Mouse Embryonic Stem Cell Differentiation and Its Modulation by Developmental Toxicants
Source: PLoS One. 2014 Sep 23;9(9):e108510. doi: 10.1371/journal.pone.0108510 (PMC4172731; doi:10.1371/journal.pone.0108510)
Supplement: Table S2 — Full list of 541 (533 unique) GO terms in the biological process (BP) category at all levels (GOTERM_BP_ALL) enriched by the 1996 DEGs identified during ESC differentiation. DAVID was used for the analysis using the 1996 DEGs identified during ESC differentiation (see text and Table S1 for details). The Mus musculus (mouse) whole genome was used as background. Statistical enrichment was determined through a modified Fisher's exact test (p<0.05) and count threshold >4. The column under “Count” indicates the number of DEGs involved in the specific GO term, while the column under “%” indicates the number of DEGs involved in the GO term as a percentage of the total number of annotated DEGs (1675). (XLSX) [file pone.0108510.s002.xlsx]

## Sheet: List of all GO terms
Term	Name	Count	%	p-Value	Fold Enrichment
GO:0007275	multicellular organismal development	450	27.0433	3.38405e-57	2.00166
GO:0032502	developmental process	466	28.0048	6.11e-53	1.90507
GO:0048731	system development	380	22.8365	4.27637e-52	2.10223
GO:0048856	anatomical structure development	391	23.4976	3.07624e-49	2.02054
GO:0048513	organ development	302	18.149	3.37763e-37	2.03641
GO:0009653	anatomical structure morphogenesis	231	13.8822	8.21363e-37	2.32529
GO:0007399	nervous system development	184	11.0577	3.49185e-31	2.41607
GO:0030154	cell differentiation	269	16.1659	1.71879e-28	1.92256
GO:0048869	cellular developmental process	274	16.4663	2.21437e-27	1.87809
GO:0009888	tissue development	141	8.47356	6.51103e-25	2.47827
GO:0007507	heart development	73	4.38702	2.71352e-23	3.67086
GO:0009887	organ morphogenesis	130	7.8125	1.41298e-22	2.45418
GO:0035295	tube development	78	4.6875	9.15936e-22	3.31315
GO:0007155	cell adhesion	120	7.21154	5.13704e-20	2.39866
GO:0022610	biological adhesion	120	7.21154	5.96919e-20	2.39439
GO:0048468	cell development	125	7.51202	3.68013e-19	2.29413
GO:0009790	embryonic development	130	7.8125	6.35646e-18	2.1758
GO:0035239	tube morphogenesis	55	3.30529	2.53721e-17	3.60675
GO:0048729	tissue morphogenesis	66	3.96635	5.47963e-17	3.10969
GO:0009987	cellular process	954	57.3317	2.19364e-16	1.15628
GO:0022008	neurogenesis	109	6.55048	2.68283e-16	2.27616
GO:0048699	generation of neurons	103	6.1899	3.86998e-16	2.32397
GO:0007167	enzyme linked receptor protein signaling pathway	70	4.20673	6.90656e-16	2.87531
GO:0032501	multicellular organismal process	515	30.9495	7.1288e-16	1.33404
GO:0048522	positive regulation of cellular process	204	12.2596	8.3294e-16	1.73303
GO:0001944	vasculature development	66	3.96635	9.8251e-16	2.96042
GO:0001763	morphogenesis of a branching structure	44	2.64423	1.75132e-15	3.94723
GO:0001568	blood vessel development	64	3.84615	4.12568e-15	2.9413
GO:0048646	anatomical structure formation involved in morphogenesis	82	4.92788	5.80921e-15	2.51925
GO:0050793	regulation of developmental process	109	6.55048	1.37265e-14	2.15193
GO:0042127	regulation of cell proliferation	105	6.3101	1.46007e-14	2.18855
GO:0048518	positive regulation of biological process	219	13.1611	1.73374e-14	1.64488
GO:0007389	pattern specification process	69	4.14663	1.90308e-14	2.72446
GO:0003007	heart morphogenesis	32	1.92308	3.01446e-14	4.84918
GO:0030182	neuron differentiation	85	5.10817	4.29077e-14	2.38889
GO:0048514	blood vessel morphogenesis	53	3.1851	5.12165e-13	3.00165
GO:0048754	branching morphogenesis of a tube	34	2.04327	1.22438e-12	4.09964
GO:0032989	cellular component morphogenesis	75	4.50721	1.36498e-12	2.39609
GO:0048598	embryonic morphogenesis	76	4.56731	1.5445e-12	2.37394
GO:0009792	embryonic development ending in birth or egg hatching	85	5.10817	1.63084e-12	2.24274
GO:0060429	epithelium development	63	3.78606	2.36511e-12	2.60688
GO:0000904	cell morphogenesis involved in differentiation	54	3.24519	2.51633e-12	2.85633
GO:0043009	chordate embryonic development	84	5.04808	2.55708e-12	2.23742
GO:0006357	regulation of transcription from RNA polymerase II promoter	109	6.55048	3.23847e-12	1.98425
GO:0000902	cell morphogenesis	68	4.08654	4.22203e-12	2.46774
GO:0045595	regulation of cell differentiation	78	4.6875	8.85786e-12	2.26599
GO:0048519	negative regulation of biological process	190	11.4183	1.24487e-11	1.60679
GO:0001655	urogenital system development	42	2.52404	1.49852e-11	3.22587
GO:0001501	skeletal system development	63	3.78606	2.33975e-11	2.47882
GO:0007169	transmembrane receptor protein tyrosine kinase signaling pathway	49	2.94471	2.72988e-11	2.86184
GO:0045944	positive regulation of transcription from RNA polymerase II promoter	73	4.38702	2.87666e-11	2.2866
GO:0016477	cell migration	56	3.36538	3.88488e-11	2.61654
GO:0048523	negative regulation of cellular process	173	10.3966	4.38985e-11	1.62749
GO:0051239	regulation of multicellular organismal process	125	7.51202	5.9746e-11	1.80169
GO:0045165	cell fate commitment	41	2.46394	7.7159e-11	3.12764
GO:0006928	cell motion	73	4.38702	9.53641e-11	2.23052
GO:0002009	morphogenesis of an epithelium	45	2.70433	1.00158e-10	2.91686
GO:0048762	mesenchymal cell differentiation	22	1.32212	2.58157e-10	5.03473
GO:0051093	negative regulation of developmental process	52	3.125	3.58986e-10	2.58015
GO:0060541	respiratory system development	36	2.16346	3.95637e-10	3.2556
GO:0060485	mesenchyme development	22	1.32212	4.07963e-10	4.93404
GO:0001822	kidney development	33	1.98317	4.41943e-10	3.45844
GO:0014031	mesenchymal cell development	21	1.26202	8.05345e-10	5.01039
GO:0031175	neuron projection development	50	3.00481	9.18248e-10	2.57195
GO:0030324	lung development	33	1.98317	1.23927e-09	3.33381
GO:0022612	gland morphogenesis	28	1.68269	1.73011e-09	3.73791
GO:0048858	cell projection morphogenesis	47	2.82452	1.92313e-09	2.60913
GO:0030323	respiratory tube development	33	1.98317	2.03017e-09	3.2748
GO:0048812	neuron projection morphogenesis	43	2.58413	2.18481e-09	2.73972
GO:0007409	axonogenesis	41	2.46394	2.20626e-09	2.82063
GO:0040011	locomotion	69	4.14663	2.75611e-09	2.12568
GO:0048666	neuron development	59	3.54567	4.0424e-09	2.26579
GO:0007417	central nervous system development	69	4.14663	4.95834e-09	2.09687
GO:0045893	positive regulation of transcription, DNA-dependent	75	4.50721	5.11128e-09	2.0217
GO:0010628	positive regulation of gene expression	84	5.04808	5.20087e-09	1.93023
GO:0048667	cell morphogenesis involved in neuron differentiation	43	2.58413	6.37278e-09	2.6494
GO:0048738	cardiac muscle tissue development	22	1.32212	7.02478e-09	4.3281
GO:0051254	positive regulation of RNA metabolic process	75	4.50721	7.08418e-09	2.00723
GO:0045941	positive regulation of transcription	82	4.92788	7.13358e-09	1.93584
GO:0030198	extracellular matrix organization	30	1.80288	8.13718e-09	3.33081
GO:0032990	cell part morphogenesis	47	2.82452	9.76368e-09	2.48606
GO:0001525	angiogenesis	35	2.10337	1.15752e-08	2.95098
GO:0060284	regulation of cell development	39	2.34375	1.2103e-08	2.75054
GO:0022603	regulation of anatomical structure morphogenesis	43	2.58413	1.48639e-08	2.57856
GO:0045935	positive regulation of nucleobase, nucleoside, nucleotide and nucleic acid metabolic process	85	5.10817	1.97028e-08	1.86895
GO:0001569	patterning of blood vessels	14	0.841346	2.06032e-08	6.54134
GO:0043062	extracellular structure organization	37	2.22356	2.15459e-08	2.78462
GO:0007517	muscle organ development	41	2.46394	2.29991e-08	2.61229
GO:0051674	localization of cell	56	3.36538	2.56533e-08	2.21116
GO:0048870	cell motility	56	3.36538	2.56533e-08	2.21116
GO:0010604	positive regulation of macromolecule metabolic process	99	5.94952	3.04855e-08	1.7538
GO:0001657	ureteric bud development	18	1.08173	3.73456e-08	4.80588
GO:0051173	positive regulation of nitrogen compound metabolic process	86	5.16827	3.90349e-08	1.83342
GO:0016043	cellular component organization	234	14.0625	5.02055e-08	1.38763
GO:0009893	positive regulation of metabolic process	104	6.25	5.34611e-08	1.70751
GO:0000122	negative regulation of transcription from RNA polymerase II promoter	48	2.88462	5.60243e-08	2.33012
GO:0001656	metanephros development	21	1.26202	5.86177e-08	4.06014
GO:0048732	gland development	43	2.58413	7.22183e-08	2.44767
GO:0031325	positive regulation of cellular metabolic process	99	5.94952	7.31149e-08	1.72385
GO:0060537	muscle tissue development	34	2.04327	7.40996e-08	2.80343
GO:0045892	negative regulation of transcription, DNA-dependent	58	3.48558	7.49523e-08	2.11167
GO:0048568	embryonic organ development	49	2.94471	8.09333e-08	2.27997
GO:0060562	epithelial tube morphogenesis	30	1.80288	8.15902e-08	3.03074
GO:0051252	regulation of RNA metabolic process	191	11.4784	9.14306e-08	1.4394
GO:0051253	negative regulation of RNA metabolic process	58	3.48558	9.43823e-08	2.09805
GO:0030030	cell projection organization	59	3.54567	1.09047e-07	2.07401
GO:0030155	regulation of cell adhesion	27	1.6226	1.09992e-07	3.22096
GO:0010557	positive regulation of macromolecule biosynthetic process	85	5.10817	1.12746e-07	1.79843
GO:0010810	regulation of cell-substrate adhesion	17	1.02163	1.14855e-07	4.76583
GO:0006355	regulation of transcription, DNA-dependent	188	11.2981	1.16843e-07	1.43903
GO:0001667	ameboidal cell migration	18	1.08173	1.24902e-07	4.48549
GO:0051270	regulation of cell motion	29	1.74279	1.31078e-07	3.03923
GO:0009952	anterior/posterior pattern formation	36	2.16346	1.44842e-07	2.63852
GO:0045664	regulation of neuron differentiation	28	1.68269	1.69594e-07	3.07828
GO:0007420	brain development	54	3.24519	2.58515e-07	2.10257
GO:0007369	gastrulation	23	1.38221	2.60538e-07	3.48535
GO:0030334	regulation of cell migration	26	1.5625	2.7941e-07	3.1691
GO:0003002	regionalization	44	2.64423	2.94586e-07	2.30563
GO:0014033	neural crest cell differentiation	15	0.901442	2.99792e-07	5.09715
GO:0014032	neural crest cell development	15	0.901442	2.99792e-07	5.09715
GO:0045995	regulation of embryonic development	11	0.661058	3.30767e-07	7.25594
GO:0031328	positive regulation of cellular biosynthetic process	86	5.16827	3.39815e-07	1.74707
GO:0050767	regulation of neurogenesis	32	1.92308	3.99015e-07	2.71848
GO:0007498	mesoderm development	20	1.20192	4.27638e-07	3.80126
GO:0016481	negative regulation of transcription	64	3.84615	4.41391e-07	1.92924
GO:0048010	vascular endothelial growth factor receptor signaling pathway	10	0.600962	4.56433e-07	8.0098
GO:0009891	positive regulation of biosynthetic process	86	5.16827	5.00652e-07	1.73138
GO:0014706	striated muscle tissue development	31	1.86298	5.35161e-07	2.73721
GO:0051960	regulation of nervous system development	34	2.04327	6.11187e-07	2.57613
GO:0001704	formation of primary germ layer	16	0.961538	7.71693e-07	4.48549
GO:0001701	in utero embryonic development	50	3.00481	7.91881e-07	2.09995
GO:0045934	negative regulation of nucleobase, nucleoside, nucleotide and nucleic acid metabolic process	66	3.96635	9.97312e-07	1.86425
GO:0007411	axon guidance	26	1.5625	1.02386e-06	2.97507
GO:0008285	negative regulation of cell proliferation	44	2.64423	1.08093e-06	2.2027
GO:0035272	exocrine system development	16	0.961538	1.11718e-06	4.37609
GO:0030900	forebrain development	36	2.16346	1.32941e-06	2.41733
GO:0051172	negative regulation of nitrogen compound metabolic process	66	3.96635	1.42603e-06	1.84565
GO:0045596	negative regulation of cell differentiation	38	2.28365	1.45491e-06	2.34133
GO:0016202	regulation of striated muscle tissue development	16	0.961538	1.59547e-06	4.27189
GO:0048634	regulation of muscle development	16	0.961538	2.24956e-06	4.17255
GO:0007548	sex differentiation	30	1.80288	2.86162e-06	2.58778
GO:0040012	regulation of locomotion	27	1.6226	2.97487e-06	2.75246
GO:0010629	negative regulation of gene expression	66	3.96635	3.10206e-06	1.80514
GO:0007423	sensory organ development	47	2.82452	3.47135e-06	2.05076
GO:0060348	bone development	28	1.68269	3.74839e-06	2.66088
GO:0060425	lung morphogenesis	10	0.600962	4.32602e-06	6.59631
GO:0017015	regulation of transforming growth factor beta receptor signaling pathway	13	0.78125	4.49984e-06	4.85928
GO:0001503	ossification	26	1.5625	4.78241e-06	2.75054
GO:0008284	positive regulation of cell proliferation	50	3.00481	4.91371e-06	1.97425
GO:0021700	developmental maturation	25	1.5024	6.41457e-06	2.77567
GO:0003006	reproductive developmental process	47	2.82452	7.28164e-06	1.99638
GO:0006468	protein amino acid phosphorylation	91	5.46875	7.51389e-06	1.59445
GO:0060415	muscle tissue morphogenesis	10	0.600962	7.96737e-06	6.22985
GO:0055008	cardiac muscle tissue morphogenesis	10	0.600962	7.96737e-06	6.22985
GO:0007435	salivary gland morphogenesis	12	0.721154	9.17181e-06	4.98388
GO:0016337	cell-cell adhesion	43	2.58413	1.05543e-05	2.04318
GO:0045597	positive regulation of cell differentiation	35	2.10337	1.07762e-05	2.24274
GO:0045137	development of primary sexual characteristics	25	1.5024	1.09555e-05	2.69561
GO:0007178	transmembrane receptor protein serine/threonine kinase signaling pathway	21	1.26202	1.11312e-05	3.01908
GO:0003013	circulatory system process	26	1.5625	1.13919e-05	2.62664
GO:0008015	blood circulation	26	1.5625	1.13919e-05	2.62664
GO:0010558	negative regulation of macromolecule biosynthetic process	65	3.90625	1.1708e-05	1.74376
GO:0010464	regulation of mesenchymal cell proliferation	11	0.661058	1.18074e-05	5.36308
GO:0051094	positive regulation of developmental process	40	2.40385	1.22315e-05	2.09602
GO:0001558	regulation of cell growth	23	1.38221	1.38382e-05	2.80343
GO:0007224	smoothened signaling pathway	12	0.721154	1.38943e-05	4.80588
GO:0031327	negative regulation of cellular biosynthetic process	66	3.96635	1.52323e-05	1.72118
GO:0065007	biological regulation	687	41.2861	1.6312e-05	1.11601
GO:0055123	digestive system development	13	0.78125	2.03744e-05	4.2876
GO:0009890	negative regulation of biosynthetic process	66	3.96635	2.04244e-05	1.70531
GO:0001707	mesoderm formation	13	0.78125	3.93152e-05	4.0494
GO:0007431	salivary gland development	12	0.721154	4.26421e-05	4.3408
GO:0001947	heart looping	11	0.661058	4.27429e-05	4.74427
GO:0019219	regulation of nucleobase, nucleoside, nucleotide and nucleic acid metabolic process	262	15.7452	4.49074e-05	1.24862
GO:0031324	negative regulation of cellular metabolic process	71	4.26683	4.50667e-05	1.62817
GO:0051171	regulation of nitrogen compound metabolic process	263	15.8053	5.67541e-05	1.24334
GO:0007610	behavior	61	3.66587	5.85019e-05	1.68898
GO:0002053	positive regulation of mesenchymal cell proliferation	10	0.600962	5.8662e-05	5.09715
GO:0001570	vasculogenesis	14	0.841346	6.03618e-05	3.65098
GO:0010811	positive regulation of cell-substrate adhesion	11	0.661058	6.24907e-05	4.56855
GO:0065008	regulation of biological quality	138	8.29327	6.73902e-05	1.378
GO:0048705	skeletal system morphogenesis	27	1.6226	6.83936e-05	2.329
GO:0048332	mesoderm morphogenesis	13	0.78125	7.19071e-05	3.83627
GO:0031323	regulation of cellular metabolic process	302	18.149	7.29647e-05	1.21556
GO:0060445	branching involved in salivary gland morphogenesis	9	0.540865	7.53495e-05	5.60686
GO:0010605	negative regulation of macromolecule metabolic process	72	4.32692	7.57555e-05	1.59563
GO:0048546	digestive tract morphogenesis	12	0.721154	8.24986e-05	4.07772
GO:0042692	muscle cell differentiation	25	1.5024	8.46132e-05	2.39609
GO:0048806	genitalia development	10	0.600962	8.87828e-05	4.87553
GO:0001755	neural crest cell migration	10	0.600962	8.87828e-05	4.87553
GO:0001658	branching involved in ureteric bud morphogenesis	11	0.661058	8.94886e-05	4.40539
GO:0060675	ureteric bud morphogenesis	11	0.661058	8.94886e-05	4.40539
GO:0021915	neural tube development	20	1.20192	9.89454e-05	2.7021
GO:0006793	phosphorus metabolic process	110	6.61058	0.000113688	1.42438
GO:0006796	phosphate metabolic process	110	6.61058	0.000113688	1.42438
GO:0050789	regulation of biological process	647	38.8822	0.000114521	1.10903
GO:0032879	regulation of localization	60	3.60577	0.000115645	1.6572
GO:0042060	wound healing	24	1.44231	0.000115863	2.40294
GO:0045449	regulation of transcription	246	14.7837	0.000132884	1.2387
GO:0001649	osteoblast differentiation	14	0.841346	0.000165784	3.34026
GO:0048663	neuron fate commitment	14	0.841346	0.000165784	3.34026
GO:0048608	reproductive structure development	26	1.5625	0.000179997	2.24274
GO:0016055	Wnt receptor signaling pathway	26	1.5625	0.000179997	2.24274
GO:0030855	epithelial cell differentiation	25	1.5024	0.00019092	2.27921
GO:0016310	phosphorylation	93	5.58894	0.000207513	1.45247
GO:0001892	embryonic placenta development	16	0.961538	0.000226473	2.9413
GO:0080090	regulation of primary metabolic process	287	17.2476	0.000226824	1.20447
GO:0009892	negative regulation of metabolic process	73	4.38702	0.000234222	1.53296
GO:0060740	prostate gland epithelium morphogenesis	10	0.600962	0.000265541	4.31297
GO:0045785	positive regulation of cell adhesion	13	0.78125	0.000268088	3.3902
GO:0007242	intracellular signaling cascade	113	6.79087	0.000274272	1.38486
GO:0010468	regulation of gene expression	263	15.8053	0.000283428	1.21417
GO:0009605	response to external stimulus	84	5.04808	0.000283802	1.4718
GO:0048610	reproductive cellular process	31	1.86298	0.000294969	2.0094
GO:0006350	transcription	199	11.9591	0.000297264	1.25933
GO:0048736	appendage development	24	1.44231	0.000297528	2.26159
GO:0060173	limb development	24	1.44231	0.000297528	2.26159
GO:0022604	regulation of cell morphogenesis	21	1.26202	0.000298379	2.42771
GO:0008283	cell proliferation	40	2.40385	0.000306566	1.81599
GO:0009966	regulation of signal transduction	86	5.16827	0.000318819	1.45897
GO:0040008	regulation of growth	41	2.46394	0.000322161	1.79595
GO:0008016	regulation of heart contraction	14	0.841346	0.000325041	3.13984
GO:0050678	regulation of epithelial cell proliferation	16	0.961538	0.00033104	2.84793
GO:0019222	regulation of metabolic process	311	18.6899	0.0003486	1.18541
GO:0051147	regulation of muscle cell differentiation	10	0.600962	0.000367066	4.15323
GO:0060512	prostate gland morphogenesis	10	0.600962	0.000367066	4.15323
GO:0050794	regulation of cellular process	613	36.8389	0.000372531	1.10444
GO:0051153	regulation of striated muscle cell differentiation	9	0.540865	0.000398316	4.58743
GO:0048286	lung alveolus development	9	0.540865	0.000398316	4.58743
GO:0010646	regulation of cell communication	97	5.82933	0.000416206	1.41081
GO:0035051	cardiac cell differentiation	11	0.661058	0.000417811	3.73791
GO:0016331	morphogenesis of embryonic epithelium	18	1.08173	0.000420462	2.58778
GO:0050770	regulation of axonogenesis	12	0.721154	0.000433919	3.45038
GO:0048565	gut development	12	0.721154	0.000433919	3.45038
GO:0035108	limb morphogenesis	23	1.38221	0.000462819	2.24274
GO:0035107	appendage morphogenesis	23	1.38221	0.000462819	2.24274
GO:0042551	neuron maturation	7	0.420673	0.000489886	6.03816
GO:0000082	G1/S transition of mitotic cell cycle	10	0.600962	0.000498549	4.0049
GO:0051149	positive regulation of muscle cell differentiation	6	0.360577	0.000517269	7.47581
GO:0010720	positive regulation of cell development	13	0.78125	0.000654159	3.10167
GO:0007492	endoderm development	10	0.600962	0.000666309	3.8668
GO:0006364	rRNA processing	17	1.02163	0.000674661	2.57613
GO:0010556	regulation of macromolecule biosynthetic process	255	15.3245	0.000705823	1.20097
GO:0031326	regulation of cellular biosynthetic process	263	15.8053	0.000723375	1.19546
GO:0051146	striated muscle cell differentiation	19	1.14183	0.00074739	2.39394
GO:0060255	regulation of macromolecule metabolic process	284	17.0673	0.000751024	1.18478
GO:0043583	ear development	21	1.26202	0.000768172	2.26431
GO:0048469	cell maturation	17	1.02163	0.000787978	2.54178
GO:0016072	rRNA metabolic process	17	1.02163	0.000787978	2.54178
GO:0007179	transforming growth factor beta receptor signaling pathway	13	0.78125	0.000802535	3.03705
GO:0042254	ribosome biogenesis	22	1.32212	0.000811628	2.2027
GO:0035113	embryonic appendage morphogenesis	20	1.20192	0.000815394	2.31211
GO:0030326	embryonic limb morphogenesis	20	1.20192	0.000815394	2.31211
GO:0009611	response to wounding	50	3.00481	0.00081694	1.61581
GO:0009719	response to endogenous stimulus	31	1.86298	0.000853725	1.88927
GO:0048706	embryonic skeletal system development	18	1.08173	0.000893067	2.43189
GO:0051781	positive regulation of cell division	11	0.661058	0.000896606	3.42642
GO:0040007	growth	32	1.92308	0.000911645	1.85927
GO:0009889	regulation of biosynthetic process	263	15.8053	0.000915855	1.19112
GO:0045661	regulation of myoblast differentiation	6	0.360577	0.000958692	6.72823
GO:0051329	interphase of mitotic cell cycle	13	0.78125	0.000977975	2.97507
GO:0048562	embryonic organ morphogenesis	28	1.68269	0.000982329	1.95021
GO:0001764	neuron migration	16	0.961538	0.00108282	2.56314
GO:0010769	regulation of cell morphogenesis involved in differentiation	13	0.78125	0.00118417	2.91557
GO:0010171	body morphogenesis	8	0.480769	0.00120264	4.48549
GO:0048641	regulation of skeletal muscle tissue development	8	0.480769	0.00120264	4.48549
GO:0055010	ventricular cardiac muscle morphogenesis	7	0.420673	0.00122241	5.23307
GO:0051216	cartilage development	17	1.02163	0.00122974	2.44402
GO:0001666	response to hypoxia	15	0.901442	0.00127081	2.62822
GO:0046660	female sex differentiation	15	0.901442	0.00127081	2.62822
GO:0051325	interphase	13	0.78125	0.0014251	2.8584
GO:0009725	response to hormone stimulus	28	1.68269	0.00143104	1.90293
GO:0032870	cellular response to hormone stimulus	14	0.841346	0.00147977	2.70676
GO:0070482	response to oxygen levels	15	0.901442	0.00148937	2.58778
GO:0008217	regulation of blood pressure	15	0.901442	0.00148937	2.58778
GO:0001890	placenta development	18	1.08173	0.00154431	2.32008
GO:0002520	immune system development	43	2.58413	0.00158688	1.63454
GO:0060343	trabecula formation	6	0.360577	0.00162905	6.11658
GO:0001708	cell fate specification	14	0.841346	0.00174605	2.66088
GO:0008406	gonad development	18	1.08173	0.00175862	2.29372
GO:0048742	regulation of skeletal muscle fiber development	7	0.420673	0.00180947	4.906
GO:0035050	embryonic heart tube development	7	0.420673	0.00180947	4.906
GO:0001709	cell fate determination	9	0.540865	0.00184921	3.73791
GO:0060443	mammary gland morphogenesis	10	0.600962	0.00185371	3.3981
GO:0043687	post-translational protein modification	122	7.33173	0.00189426	1.29675
GO:0030278	regulation of ossification	13	0.78125	0.00202871	2.75054
GO:0048534	hemopoietic or lymphoid organ development	41	2.46394	0.00203339	1.63617
GO:0042325	regulation of phosphorylation	42	2.52404	0.00204889	1.62406
GO:0007154	cell communication	60	3.60577	0.00211269	1.47873
GO:0051302	regulation of cell division	11	0.661058	0.00215458	3.08377
GO:0022613	ribonucleoprotein complex biogenesis	24	1.44231	0.00221748	1.96445
GO:0001932	regulation of protein amino acid phosphorylation	22	1.32212	0.00223097	2.03886
GO:0016525	negative regulation of angiogenesis	8	0.480769	0.0022584	4.07772
GO:0010975	regulation of neuron projection development	12	0.721154	0.00232835	2.86308
GO:0019220	regulation of phosphate metabolic process	43	2.58413	0.00233104	1.60196
GO:0051174	regulation of phosphorus metabolic process	43	2.58413	0.00233104	1.60196
GO:0060706	cell differentiation involved in embryonic placenta development	6	0.360577	0.00258891	5.60686
GO:0050769	positive regulation of neurogenesis	11	0.661058	0.00262604	3.00856
GO:0050919	negative chemotaxis	4	0.240385	0.00263556	11.2137
GO:0048843	negative regulation of axon extension involved in axon guidance	4	0.240385	0.00263556	11.2137
GO:0048841	regulation of axon extension involved in axon guidance	4	0.240385	0.00263556	11.2137
GO:0060459	left lung development	4	0.240385	0.00263556	11.2137
GO:0030097	hemopoiesis	37	2.22356	0.00291501	1.65302
GO:0021953	central nervous system neuron differentiation	11	0.661058	0.00317653	2.93693
GO:0007398	ectoderm development	23	1.38221	0.00329778	1.93922
GO:0007156	homophilic cell adhesion	21	1.26202	0.00336355	2.01272
GO:0044085	cellular component biogenesis	76	4.56731	0.00341207	1.37903
GO:0030879	mammary gland development	17	1.02163	0.00352004	2.21667
GO:0046545	development of primary female sexual characteristics	13	0.78125	0.00386276	2.55752
GO:0031344	regulation of cell projection organization	13	0.78125	0.00386276	2.55752
GO:0022405	hair cycle process	12	0.721154	0.00390213	2.69129
GO:0022404	molting cycle process	12	0.721154	0.00390213	2.69129
GO:0001942	hair follicle development	12	0.721154	0.00390213	2.69129
GO:0048701	embryonic cranial skeleton morphogenesis	8	0.480769	0.0039142	3.73791
GO:0030509	BMP signaling pathway	8	0.480769	0.0039142	3.73791
GO:0007626	locomotory behavior	35	2.10337	0.00426969	1.64218
GO:0006576	biogenic amine metabolic process	16	0.961538	0.00429858	2.24274
GO:0048638	regulation of developmental growth	10	0.600962	0.00432643	3.03074
GO:0030335	positive regulation of cell migration	10	0.600962	0.00432643	3.03074
GO:0000003	reproduction	76	4.56731	0.00432916	1.36577
GO:0051128	regulation of cellular component organization	45	2.70433	0.00442432	1.52914
GO:0048839	inner ear development	17	1.02163	0.00445564	2.16629
GO:0040017	positive regulation of locomotion	11	0.661058	0.00455096	2.80343
GO:0001841	neural tube formation	12	0.721154	0.00458331	2.63852
GO:0030239	myofibril assembly	7	0.420673	0.00485926	4.13137
GO:0031032	actomyosin structure organization	8	0.480769	0.00502499	3.58839
GO:0002064	epithelial cell development	8	0.480769	0.00502499	3.58839
GO:0060688	regulation of morphogenesis of a branching structure	8	0.480769	0.00502499	3.58839
GO:0035148	tube lumen formation	13	0.78125	0.00518356	2.47082
GO:0042633	hair cycle	12	0.721154	0.00535552	2.58778
GO:0042303	molting cycle	12	0.721154	0.00535552	2.58778
GO:0042476	odontogenesis	11	0.661058	0.00539408	2.74113
GO:0048009	insulin-like growth factor receptor signaling pathway	5	0.300481	0.00548371	6.22985
GO:0048567	ectodermal gut morphogenesis	6	0.360577	0.00562741	4.80588
GO:0001837	epithelial to mesenchymal transition	6	0.360577	0.00562741	4.80588
GO:0001952	regulation of cell-matrix adhesion	6	0.360577	0.00562741	4.80588
GO:0007439	ectodermal gut development	6	0.360577	0.00562741	4.80588
GO:0060666	dichotomous subdivision of terminal units involved in salivary gland branching	4	0.240385	0.00615159	8.97098
GO:0046546	development of primary male sexual characteristics	12	0.721154	0.00622683	2.53896
GO:0016044	membrane organization	38	2.28365	0.00623863	1.56662
GO:0030850	prostate gland development	10	0.600962	0.00627276	2.87531
GO:0048547	gut morphogenesis	8	0.480769	0.00635681	3.45038
GO:0044057	regulation of system process	30	1.80288	0.00649618	1.67369
GO:0006575	cellular amino acid derivative metabolic process	23	1.38221	0.00672455	1.82919
GO:0048589	developmental growth	18	1.08173	0.00692675	2.01847
GO:0016265	death	64	3.84615	0.00703394	1.38281
GO:0021954	central nervous system neuron development	9	0.540865	0.00716171	3.05829
GO:0008544	epidermis development	21	1.26202	0.00719039	1.88391
GO:0007219	Notch signaling pathway	12	0.721154	0.00720555	2.49194
GO:0001838	embryonic epithelial tube formation	12	0.721154	0.00720555	2.49194
GO:0048771	tissue remodeling	11	0.661058	0.00744267	2.62449
GO:0042221	response to chemical stimulus	101	6.06971	0.00751128	1.27687
GO:0030539	male genitalia development	6	0.360577	0.00782992	4.48549
GO:0006807	nitrogen compound metabolic process	321	19.2909	0.00783023	1.12628
GO:0022414	reproductive process	74	4.44712	0.00783619	1.33841
GO:0050680	negative regulation of epithelial cell proliferation	8	0.480769	0.00793446	3.32258
GO:0050817	coagulation	14	0.841346	0.00821402	2.24274
GO:0007596	blood coagulation	14	0.841346	0.00821402	2.24274
GO:0030199	collagen fibril organization	7	0.420673	0.00833032	3.73791
GO:0060602	branch elongation of an epithelium	5	0.300481	0.00850039	5.60686
GO:0048640	negative regulation of developmental growth	5	0.300481	0.00850039	5.60686
GO:0010959	regulation of metal ion transport	11	0.661058	0.00866917	2.56981
GO:0051272	positive regulation of cell motion	10	0.600962	0.00883027	2.73505
GO:0042475	odontogenesis of dentine-containing tooth	10	0.600962	0.00883027	2.73505
GO:0065009	regulation of molecular function	66	3.96635	0.00894906	1.36049
GO:0007599	hemostasis	14	0.841346	0.00925758	2.21116
GO:0043434	response to peptide hormone stimulus	17	1.02163	0.00944307	2.00667
GO:0009791	post-embryonic development	16	0.961538	0.00950031	2.06229
GO:0055007	cardiac muscle cell differentiation	8	0.480769	0.0097828	3.20392
GO:0048704	embryonic skeletal system morphogenesis	13	0.78125	0.010078	2.27779
GO:0034641	cellular nitrogen compound metabolic process	311	18.6899	0.0102073	1.12318
GO:0060711	labyrinthine layer development	9	0.540865	0.0103578	2.88353
GO:0009880	embryonic pattern specification	9	0.540865	0.0103578	2.88353
GO:0014020	primary neural tube formation	10	0.600962	0.0103722	2.66993
GO:0021537	telencephalon development	14	0.841346	0.0104021	2.18045
GO:0060560	developmental growth involved in morphogenesis	6	0.360577	0.0105665	4.20515
GO:0002027	regulation of heart rate	6	0.360577	0.0105665	4.20515
GO:0050771	negative regulation of axonogenesis	6	0.360577	0.0105665	4.20515
GO:0001974	blood vessel remodeling	7	0.420673	0.0106073	3.568
GO:0046661	male sex differentiation	12	0.721154	0.0108722	2.36078
GO:0031589	cell-substrate adhesion	12	0.721154	0.0108722	2.36078
GO:0031399	regulation of protein modification process	25	1.5024	0.0113537	1.69905
GO:0060600	dichotomous subdivision of an epithelial terminal unit	4	0.240385	0.0114905	7.47581
GO:0007442	hindgut morphogenesis	4	0.240385	0.0114905	7.47581
GO:0060601	lateral sprouting from an epithelium	4	0.240385	0.0114905	7.47581
GO:0060438	trachea development	4	0.240385	0.0114905	7.47581
GO:0045634	regulation of melanocyte differentiation	4	0.240385	0.0114905	7.47581
GO:0060685	regulation of prostatic bud formation	4	0.240385	0.0114905	7.47581
GO:0050932	regulation of pigment cell differentiation	4	0.240385	0.0114905	7.47581
GO:0009309	amine biosynthetic process	14	0.841346	0.0116537	2.15058
GO:0043412	biopolymer modification	142	8.53365	0.0118342	1.20632
GO:0006725	cellular aromatic compound metabolic process	19	1.14183	0.0118954	1.86895
GO:0042401	biogenic amine biosynthetic process	8	0.480769	0.0119263	3.09344
GO:0006464	protein modification process	136	8.17308	0.0119775	1.21037
GO:0001654	eye development	24	1.44231	0.0119899	1.7142
GO:0007368	determination of left/right symmetry	10	0.600962	0.0121079	2.60784
GO:0008354	germ cell migration	5	0.300481	0.0124269	5.09715
GO:0006013	mannose metabolic process	5	0.300481	0.0124269	5.09715
GO:0001738	morphogenesis of a polarized epithelium	5	0.300481	0.0124269	5.09715
GO:0031099	regeneration	7	0.420673	0.0132922	3.41287
GO:0008630	DNA damage response, signal transduction resulting in induction of apoptosis	7	0.420673	0.0132922	3.41287
GO:0060713	labyrinthine layer morphogenesis	6	0.360577	0.013891	3.95778
GO:0009855	determination of bilateral symmetry	10	0.600962	0.0140511	2.54857
GO:0009799	determination of symmetry	10	0.600962	0.0140511	2.54857
GO:0008219	cell death	61	3.66587	0.0141574	1.34919
GO:0009712	catechol metabolic process	8	0.480769	0.0143891	2.99033
GO:0006584	catecholamine metabolic process	8	0.480769	0.0143891	2.99033
GO:0018958	phenol metabolic process	8	0.480769	0.0143891	2.99033
GO:0034311	diol metabolic process	8	0.480769	0.0143891	2.99033
GO:0016049	cell growth	9	0.540865	0.0145035	2.72766
GO:0008361	regulation of cell size	18	1.08173	0.0146622	1.86895
GO:0042063	gliogenesis	11	0.661058	0.0151756	2.37213
GO:0006936	muscle contraction	12	0.721154	0.0158198	2.24274
GO:0006897	endocytosis	27	1.6226	0.0161	1.61048
GO:0010324	membrane invagination	27	1.6226	0.0161	1.61048
GO:0045765	regulation of angiogenesis	10	0.600962	0.0162154	2.49194
GO:0012501	programmed cell death	57	3.42548	0.0168229	1.35134
GO:0050768	negative regulation of neurogenesis	9	0.540865	0.0169765	2.65588
GO:0018209	peptidyl-serine modification	8	0.480769	0.0171942	2.89386
GO:0048863	stem cell differentiation	8	0.480769	0.0171942	2.89386
GO:0050679	positive regulation of epithelial cell proliferation	8	0.480769	0.0171942	2.89386
GO:0010941	regulation of cell death	66	3.96635	0.0172502	1.31457
GO:0008585	female gonad development	11	0.661058	0.0172567	2.32738
GO:0030279	negative regulation of ossification	5	0.300481	0.0173459	4.67238
GO:0060325	face morphogenesis	5	0.300481	0.0173459	4.67238
GO:0006915	apoptosis	56	3.36538	0.0180905	1.35047
GO:0030511	positive regulation of transforming growth factor beta receptor signaling pathway	4	0.240385	0.0187867	6.40784
GO:0035282	segmentation	11	0.661058	0.019541	2.28428
GO:0001843	neural tube closure	9	0.540865	0.0197387	2.58778
GO:0060606	tube closure	9	0.540865	0.0197387	2.58778
GO:0016358	dendrite development	9	0.540865	0.0197387	2.58778
GO:0045103	intermediate filament-based process	7	0.420673	0.0200161	3.13984
GO:0008637	apoptotic mitochondrial changes	7	0.420673	0.0200161	3.13984
GO:0009408	response to heat	8	0.480769	0.0203636	2.80343
GO:0030036	actin cytoskeleton organization	24	1.44231	0.0207771	1.63109
GO:0043010	camera-type eye development	20	1.20192	0.0215114	1.72519
GO:0043067	regulation of programmed cell death	65	3.90625	0.0218939	1.30159
GO:0048872	homeostasis of number of cells	18	1.08173	0.0221714	1.78626
GO:0031069	hair follicle morphogenesis	6	0.360577	0.0224925	3.54118
GO:0048665	neuron fate specification	6	0.360577	0.0224925	3.54118
GO:0046632	alpha-beta T cell differentiation	6	0.360577	0.0224925	3.54118
GO:0044093	positive regulation of molecular function	39	2.34375	0.0225835	1.4292
GO:0051258	protein polymerization	9	0.540865	0.0228063	2.52309
GO:0010721	negative regulation of cell development	9	0.540865	0.0228063	2.52309
GO:0050790	regulation of catalytic activity	55	3.30529	0.0233132	1.33497
GO:0007512	adult heart development	5	0.300481	0.0233214	4.31297
GO:0021871	forebrain regionalization	5	0.300481	0.0233214	4.31297
GO:0021544	subpallium development	5	0.300481	0.0233214	4.31297
GO:0060742	epithelial cell differentiation involved in prostate gland development	5	0.300481	0.0233214	4.31297
GO:0048745	smooth muscle tissue development	5	0.300481	0.0233214	4.31297
GO:0007010	cytoskeleton organization	41	2.46394	0.0235115	1.41031
GO:0009308	amine metabolic process	42	2.52404	0.0239175	1.40172
GO:0060603	mammary gland duct morphogenesis	7	0.420673	0.0241139	3.01908
GO:0045667	regulation of osteoblast differentiation	7	0.420673	0.0241139	3.01908
GO:0010001	glial cell differentiation	10	0.600962	0.0241654	2.33619
GO:0030218	erythrocyte differentiation	10	0.600962	0.0241654	2.33619
GO:0042698	ovulation cycle	10	0.600962	0.0241654	2.33619
GO:0044237	cellular metabolic process	556	33.4135	0.0245002	1.06451
GO:0035270	endocrine system development	13	0.78125	0.0245115	2.0247
GO:0042981	regulation of apoptosis	64	3.84615	0.0245332	1.29779
GO:0001934	positive regulation of protein amino acid phosphorylation	11	0.661058	0.0247606	2.2027
GO:0009953	dorsal/ventral pattern formation	12	0.721154	0.0248217	2.10257
GO:0007611	learning or memory	15	0.901442	0.0253625	1.88995
GO:0050878	regulation of body fluid levels	15	0.901442	0.0253625	1.88995
GO:0010942	positive regulation of cell death	33	1.98317	0.0260365	1.46846
GO:0007050	cell cycle arrest	11	0.661058	0.0277156	2.16405
GO:0031345	negative regulation of cell projection organization	6	0.360577	0.0278479	3.36412
GO:0035137	hindlimb morphogenesis	8	0.480769	0.0278762	2.63852
GO:0045665	negative regulation of neuron differentiation	8	0.480769	0.0278762	2.63852
GO:0040034	regulation of development, heterochronic	4	0.240385	0.0280929	5.60686
GO:0030517	negative regulation of axon extension	4	0.240385	0.0280929	5.60686
GO:0035112	genitalia morphogenesis	4	0.240385	0.0280929	5.60686
GO:0048505	regulation of timing of cell differentiation	4	0.240385	0.0280929	5.60686
GO:0032535	regulation of cellular component size	23	1.38221	0.0285861	1.60196
GO:0007628	adult walking behavior	7	0.420673	0.0287366	2.90726
GO:0046640	regulation of alpha-beta T cell proliferation	5	0.300481	0.030399	4.0049
GO:0018210	peptidyl-threonine modification	5	0.300481	0.030399	4.0049
GO:0060323	head morphogenesis	5	0.300481	0.030399	4.0049
GO:0021879	forebrain neuron differentiation	5	0.300481	0.030399	4.0049
GO:0018107	peptidyl-threonine phosphorylation	5	0.300481	0.030399	4.0049
GO:0007160	cell-matrix adhesion	10	0.600962	0.0308024	2.24274
GO:0051247	positive regulation of protein metabolic process	17	1.02163	0.0318198	1.74893
GO:0008629	induction of apoptosis by intracellular signals	8	0.480769	0.0322559	2.56314
GO:0060021	palate development	8	0.480769	0.0322559	2.56314
GO:0007018	microtubule-based movement	16	0.961538	0.0336417	1.77643
GO:0030902	hindbrain development	12	0.721154	0.0336715	2.00843
GO:0003012	muscle system process	12	0.721154	0.0336715	2.00843
GO:0060322	head development	6	0.360577	0.0339472	3.20392
GO:0043065	positive regulation of apoptosis	32	1.92308	0.0339766	1.44693
GO:0032869	cellular response to insulin stimulus	9	0.540865	0.033988	2.34706
GO:0034101	erythrocyte homeostasis	10	0.600962	0.0345557	2.19877
GO:0051129	negative regulation of cellular component organization	15	0.901442	0.0354825	1.80866
GO:0042471	ear morphogenesis	13	0.78125	0.035762	1.91814
GO:0010927	cellular component assembly involved in morphogenesis	8	0.480769	0.0370721	2.49194
GO:0043068	positive regulation of programmed cell death	32	1.92308	0.0373361	1.43536
GO:0032844	regulation of homeostatic process	11	0.661058	0.0380707	2.05585
GO:0042327	positive regulation of phosphorylation	11	0.661058	0.0380707	2.05585
GO:0006790	sulfur metabolic process	15	0.901442	0.0384113	1.78942
GO:0030010	establishment of cell polarity	5	0.300481	0.038606	3.73791
GO:0002028	regulation of sodium ion transport	5	0.300481	0.038606	3.73791
GO:0007405	neuroblast proliferation	5	0.300481	0.038606	3.73791
GO:0060441	branching involved in lung morphogenesis	4	0.240385	0.0393975	4.98388
GO:0060347	heart trabecula formation	4	0.240385	0.0393975	4.98388
GO:0046112	nucleobase biosynthetic process	4	0.240385	0.0393975	4.98388
GO:0048678	response to axon injury	4	0.240385	0.0393975	4.98388
GO:0042074	cell migration involved in gastrulation	4	0.240385	0.0393975	4.98388
GO:0043085	positive regulation of catalytic activity	33	1.98317	0.0398519	1.41783
GO:0007267	cell-cell signaling	36	2.16346	0.0399752	1.39205
GO:0030029	actin filament-based process	24	1.44231	0.0401774	1.52914
GO:0006139	nucleobase, nucleoside, nucleotide and nucleic acid metabolic process	282	16.9471	0.0406523	1.09763
GO:0019827	stem cell maintenance	6	0.360577	0.0408118	3.05829
GO:0045104	intermediate filament cytoskeleton organization	6	0.360577	0.0408118	3.05829
GO:0008589	regulation of smoothened signaling pathway	6	0.360577	0.0408118	3.05829
GO:0034470	ncRNA processing	22	1.32212	0.0413736	1.5614
GO:0055001	muscle cell development	11	0.661058	0.0420463	2.02215
GO:0031016	pancreas development	8	0.480769	0.042338	2.42459
GO:0006066	alcohol metabolic process	43	2.58413	0.0425298	1.33942
GO:0031401	positive regulation of protein modification process	13	0.78125	0.0425813	1.86895
GO:0007218	neuropeptide signaling pathway	13	0.78125	0.0425813	1.86895
GO:0045792	negative regulation of cell size	10	0.600962	0.0429801	2.1158
GO:0009059	macromolecule biosynthetic process	238	14.3029	0.0440306	1.10925
GO:0030099	myeloid cell differentiation	15	0.901442	0.0447786	1.75214
GO:0019318	hexose metabolic process	23	1.38221	0.0456311	1.52613
GO:0048066	pigmentation during development	7	0.420673	0.0459522	2.61654
GO:0045937	positive regulation of phosphate metabolic process	11	0.661058	0.0462959	1.98953
GO:0043269	regulation of ion transport	11	0.661058	0.0462959	1.98953
GO:0010562	positive regulation of phosphorus metabolic process	11	0.661058	0.0462959	1.98953
GO:0008344	adult locomotory behavior	11	0.661058	0.0462959	1.98953
GO:0055002	striated muscle cell development	10	0.600962	0.047668	2.07662
GO:0030516	regulation of axon extension	5	0.300481	0.0479525	3.50429
GO:0001502	cartilage condensation	5	0.300481	0.0479525	3.50429
GO:0030512	negative regulation of transforming growth factor beta receptor signaling pathway	5	0.300481	0.0479525	3.50429
GO:0060571	morphogenesis of an epithelial fold	5	0.300481	0.0479525	3.50429
GO:0021904	dorsal/ventral neural tube patterning	5	0.300481	0.0479525	3.50429
GO:0021872	generation of neurons in the forebrain	5	0.300481	0.0479525	3.50429
GO:0044249	cellular biosynthetic process	290	17.4279	0.0482034	1.09127
GO:0048864	stem cell development	6	0.360577	0.0484561	2.92532
GO:0048730	epidermis morphogenesis	6	0.360577	0.0484561	2.92532
GO:0048008	platelet-derived growth factor receptor signaling pathway	6	0.360577	0.0484561	2.92532
GO:0046631	alpha-beta T cell activation	6	0.360577	0.0484561	2.92532
GO:0044106	cellular amine metabolic process	32	1.92308	0.0489216	1.40172
