# Supplementary material for: Transcriptomic Characterization of C57BL/6 Mouse Embryonic Stem Cell Differentiation and Its Modulation by Developmental Toxicants
Source: PLoS One. 2014 Sep 23;9(9):e108510. doi: 10.1371/journal.pone.0108510 (PMC4172731; doi:10.1371/journal.pone.0108510)
Supplement: Table S3 — List of 96 DEGs that were differentially expressed throughout the ESC differentiation process. Gene expression profiles at each time point were compared with the starting point (0 h after EB formation) using pairwise t-test, and DEGs were selected by p<0.05 and FC>2.0. The common DEGs of all the time points were mapped to DAVID database to find the annotated genes. (XLSX) [file pone.0108510.s003.xlsx]

## Sheet: 96 genes with spot ids
ranking_order	pvalue	fold	gen_id_mfr	spotid	refseq	locusid	DAVID id	genebankacc	gene symbol	gene name
1	0	0.1946	17430968	22822352	269589	269589	425864	NM_031393	Sytl1	synaptotagmin-like 1; similar to synaptotagmin-like 1
2	0	8.7086	17389608	22818425	17536		426897	ENSMUST00000110907		Meis homeobox 2
3	0	4.3448	17479834	22827004	108797	108797	426953	NM_175366	Mex3b	mex3 homolog B (C. elegans)
4	0	6.5847	17305709	22810415	12159	12159	429201	NM_007554	Bmp4	bone morphogenetic protein 4
5	0	16.8161	17448924	22823908	16542		432000	ENSMUST00000113516		kinase insert domain protein receptor
6	0	9.3196	17281337	22807651	15375	15375	435179	NM_008259	Foxa1	forkhead box A1; similar to Hepatocyte nuclear factor 3-alpha (HNF-3A) (Forkhead box protein A1)
7	0	0.1088	17362511	22815800	14704	14704	435323	NM_010316	Gng3	guanine nucleotide binding protein (G protein), gamma 3
8	0	0.1002	17255023	22805208	72381	72381	437339	NR_003492	2210409E12Rik	RIKEN cDNA 2210409E12 gene; coilin
9	0	0.27	17225630	22802390	16560	16560	443127	NM_008440	Kif1a	kinesin family member 1A
10	0	0.2774	17466119	22825563	54484		446976	ENSMUST00000031985		makorin, ring finger protein, 1
11	0	5.7909	17364988	22816044	93721		455799	ENSMUST00000026210		carboxypeptidase N, polypeptide 1
12	0	0.3178	17231423	22802895	83397	83397	460945	NM_031185	Akap12	A kinase (PRKA) anchor protein (gravin) 12
13	0	0.2225	17465608	22825523	232685	232685	466472	AB041803	AB041803	cDNA sequence AB041803
14	0	0.2009	17241954	22804007	14872	14872	469621	NM_010361	Gstt2	glutathione S-transferase, theta 2
15	0	13.139	17506991	22829803	18186	18186	475651	NM_008737	Nrp1	neuropilin 1
16	0	6.1671	17256264	22805326	16010	16010	478914	NM_010517	Igfbp4	insulin-like growth factor binding protein 4
17	0	5.951	17224071	22802262	14268	14268	482407	NM_010233	Fn1	fibronectin 1
18	0.0001	5.6706	17245422	22804310	15364	15364	426385	NM_010441	Hmga2	predicted gene 7996; high mobility group AT-hook 2
19	0.0001	3.1577	17385684	22818003	56878	56878	440945	NM_001141932	Rbms1	RNA binding motif, single stranded interacting protein 1
20	0.0001	0.1976	17296225	22809346	13206	13206	453039	NM_001145885	Ddx4	DEAD (Asp-Glu-Ala-Asp) box polypeptide 4
21	0.0001	10.0088	17426808	22821947	329872	329872	456242	NM_177863	Frem1	Fras1 related extracellular matrix protein 1
22	0.0001	13.3712	17545106	22833639	12338	12338	465288	NM_007603	Capn6	calpain 6
23	0.0001	8.3498	17437302	22822880	20563	20563	479725	NM_178804	Slit2	slit homolog 2 (Drosophila)
24	0.0001	29.5937	17260236	22805658	17898	17898	480551	NM_022879	Myl7	myosin, light polypeptide 7, regulatory
25	0.0001	7.2703	17455903	22824494	65255	65255	482674	NM_023048	Asb4	ankyrin repeat and SOCS box-containing 4
26	0.0002	2.8678	17405075	22819887	73173	73173	426461	NM_130448	Pcdh18	protocadherin 18
27	0.0002	3.1588	17358517	22815455	16452	16452	435649	NM_008413	Jak2	Janus kinase 2
28	0.0002	2.7882	17511377	22830248	74513	74513	438120	NM_001081324	Neto2	neuropilin (NRP) and tolloid (TLL)-like 2
29	0.0002	2.7278	17224661	22802303	13838	13838	443042	NM_007936	Epha4	Eph receptor A4
30	0.0002	0.1583	17293793	22809130	665738	665738	461046	XM_979107	Gm7762	predicted gene 7762
31	0.0002	0.1197	17533031	22832312	18715	18715	465119	NM_138606	Pim2	proviral integration site 2
32	0.0003	0.2439	17403335	22819705	99663	99663	429500	NM_207208	Clca6	chloride channel calcium activated 6
33	0.0003	2.9708	17294458	22809204	73296	73296	462043	NM_028493	Rhobtb3	Rho-related BTB domain containing 3
34	0.0003	0.237	17319554	22811699	29858	29858	462944	NM_013872	Pmm1	phosphomannomutase 1
35	0.0003	0.2753	17541948	22833291	109904	109904	473853	NM_133197	Mcf2	mcf.2 transforming sequence
36	0.0003	3.4422	17404011	22819767	15213	15213	480564	NM_010423	Hey1	hairy/enhancer-of-split related with YRPW motif 1
37	0.0004	0.2843	17418268	22821170	18991	18991	423422	NM_011141	Pou3f1	POU domain, class 3, transcription factor 1
38	0.0004	2.3737	17339554	22813618	77889	77889	454233	NM_029999	Lbh	limb-bud and heart
39	0.0005	0.2166	17386210	22818037	14725	14725	427131	NM_001081088	Lrp2	low density lipoprotein receptor-related protein 2
40	0.0005	0.2335	17376993	22817241	18549	18549	428901	NM_008792	Pcsk2	proprotein convertase subtilisin/kexin type 2
41	0.0005	0.3138	17369925	22816534	13805	13805	451110	NM_007932	Eng	endoglin
42	0.0005	0.1722	17281853	22807704	75801		460736	ENSMUST00000044000		Six6 opposite strand transcript 1
43	0.0006	9.6796	17512153	22830318	12552	12552	421780	NM_009866	Cdh11	cadherin 11
44	0.0006	4.2513	17528125	22831856	17130	17130	470338	NM_008542	Smad6	MAD homolog 6 (Drosophila)
45	0.0007	2.6185	17286641	22808313	109620	109620	462421	NM_023842	Dsp	desmoplakin
46	0.0007	0.2618	17542408	22833359	245469	245469	479189	NM_001029868	Pdzd4	PDZ domain containing 4
47	0.0008	0.2192	17300760	22809915	30054	30054	450733	NM_001033043	Rnf17	ring finger protein 17
48	0.0008	2.5122	17220974	22801989	18845	18845	477698	NM_008882	Plxna2	plexin A2
49	0.0009	3.127	17415231	22820886	12558	12558	445870	NM_007664	Cdh2	cadherin 2; similar to N-cadherin
50	0.0009	0.1647	17434555	22822675	18669	18669	452878	NM_011075	Abcb1b	ATP-binding cassette, sub-family B (MDR/TAP), member 1B
51	0.0009	2.6406	17264102	22806024	54710	54710	460452	NM_018805	Hs3st3b1	heparan sulfate (glucosamine) 3-O-sulfotransferase 3B1
52	0.0009	3.7088	17226593	22802472	12767	12767	471983	NM_009911	Cxcr4	chemokine (C-X-C motif) receptor 4
53	0.0011	3.2974	17298112	22809515	22418		463514	ENSMUST00000063465		wingless-related MMTV integration site 5A
54	0.0013	5.8609	17471222	22826131	12444	12444	423915	NM_009829	Ccnd2	cyclin D2
55	0.0013	5.0562	17506296	22829731	14234	14234	456564	NM_013519	Foxc2	forkhead box C2
56	0.0013	6.5784	17449939	22824006	71914	71914	457390	NM_133738	Antxr2	anthrax toxin receptor 2
57	0.0013	0.3659	17278321	22807285	20717	20717	468970	NM_009253	Serpina3m	serine (or cysteine) peptidase inhibitor, clade A, member 3M
58	0.0014	0.2819	17477046	22826767	668620	668620	428303	NM_001034893	Zfp936	RIKEN cDNA I1C0022H11 gene; similar to crooked legs CG14938-PB; predicted gene 9272
59	0.0016	0.3716	17314699	22811254	19132	19132	434652	NM_013639	Prph	peripherin
60	0.0016	19.1247	17219139	22801820	19737		440639	ENSMUST00000027997		regulator of G-protein signaling 5
61	0.0017	0.322	17421334	22821435	100041379	100041379	441391	NM_001103158	Gm13242	predicted gene 13242
62	0.0017	2.5106	17385374	22817986	18227		473999	ENSMUST00000028166		nuclear receptor subfamily 4, group A, member 2
63	0.0018	9.0694	17236900	22803446	17311		424548	ENSMUST00000105283		kit ligand
64	0.0018	0.2101	17510345	22830148	69550	69550	481132	NM_198095	Bst2	bone marrow stromal cell antigen 2
65	0.0019	0.3206	17221401	22802034	277328	277328	422160	NM_177781	Trpa1	transient receptor potential cation channel, subfamily A, member 1
66	0.002	0.2756	17421364	22821436	433801		460496	ENSMUST00000105739		similar to novel KRAB box containing protein; predicted gene 13157; similar to crooked legs CG14938-PB
67	0.0022	11.4236	17525060	22831562	57246	57246	449662	NM_194263	Tbx20	T-box 20
68	0.0023	20.9859	17446580	22823695	654796	20423	468060	NM_009170	Shh	sonic hedgehog
69	0.0025	0.0523	17484454	22827445	22286	22286	455926	NM_009482	Utf1	undifferentiated embryonic cell transcription factor 1
70	0.0026	18.078	17354513	22815058	14119	14119	430691	NM_010181	Fbn2	similar to fibrillin 2; fibrillin 2
71	0.0026	0.1816	17472760	22826277	79362		464346	ENSMUST00000032386		basic helix-loop-helix family, member e41
72	0.0026	4.0817	17455878	22824492	170676	170676	465673	NM_130877	Peg10	paternally expressed 10
73	0.0027	4.8771	17545712	22833729	245684		443832	ENSMUST00000026750		connector enhancer of kinase suppressor of Ras 2
74	0.0032	4.1308	17348879	22814495	211961	211961	465564	NM_001167777	Asxl3	additional sex combs like 3 (Drosophila)
75	0.0035	0.4194	17464455	22825408	330450	330450	448364	NM_178797	Far2	fatty acyl CoA reductase 2
76	0.0035	0.161	17293854	22809140	386626	628924	475119	AB010340	Mszf81	mszf81
77	0.0036	0.2083	17323110	22812010	67254		432677	ENSMUST00000117803		predicted gene, EG665536; interferon induced transmembrane protein 7
78	0.0036	0.1945	17234763	22803237	54427	54427	474144	NM_001081695	Dnmt3l	similar to DNA cytosine-5 methyltransferase 3-like protein; DNA (cytosine-5-)-methyltransferase 3-like
79	0.004	0.2869	17382533	22817772	83768	83768	474182	NM_031843	Dpp7	dipeptidylpeptidase 7
80	0.0043	0.4125	17459449	22824916	232077	232077	459899	NM_001101464	Foxi3	forkhead box I3
81	0.0046	0.2981	17512628	22830360	319446		475132	ENSMUST00000150001		dipeptidase 2
82	0.0048	8.1767	17501272	22829296	15111	15111	474561	NM_010402	Hand2	heart and neural crest derivatives expressed transcript 2
83	0.005	0.1806	17377454	22817291	100216455	100216455	447490	NM_001142410	Gm14124	predicted gene 14124
84	0.0058	3.087	17458393	22824769	66058	66058	457076	NM_001098271	Tmem176a	transmembrane protein 176A
85	0.0063	10.1856	17519538	22831085	12160		435197	ENSMUST00000012281		bone morphogenetic protein 5
86	0.0065	0.1262	17473111	22826305	100049710	100049710	470894	NR_029640	Mir290	microRNA 290
87	0.0068	4.6003	17377778	22817331	15901	15901	445875	NM_010495	Id1	inhibitor of DNA binding 1
88	0.0071	2.479	17463747	22825332	232431	232431	441541	NM_181444	Gprc5a	G protein-coupled receptor, family C, group 5, member A
89	0.0071	0.1748	17288225	22808487	386626	386626	457330	AY149175	Zfp640	zinc finger protein 640
90	0.0097	0.2393	17543529	22833464	11989		445327	ENSMUST00000113710		solute carrier family 7 (cationic amino acid transporter, y+ system), member 3
91	0.0104	0.3995	17237035	22803460	103098	103098	434384	NM_175328	Slc6a15	solute carrier family 6 (neurotransmitter transporter), member 15
92	0.0108	4.3819	17437558	22822905	54216	54216	450316	NM_018764	Pcdh7	protocadherin 7
93	0.0131	0.0906	17541703	22833258	100124431	100124431	422745	NR_030548	Mir18b	microRNA 18b
94	0.0192	9.3942	17286340	22808280	17300	17300	472456	NM_008592	Foxc1	forkhead box C1
95	0.0219	2.8377	17274959	22806979	22160	22160	450460	NM_011658	Twist1	twist homolog 1 (Drosophila)
96	0.0463	2.4241	17519112	22831054	19378	19378	448266	NM_009022	Aldh1a2	aldehyde dehydrogenase family 1, subfamily A2
