# Supplementary material for: Transcriptomic Characterization of C57BL/6 Mouse Embryonic Stem Cell Differentiation and Its Modulation by Developmental Toxicants
Source: PLoS One. 2014 Sep 23;9(9):e108510. doi: 10.1371/journal.pone.0108510 (PMC4172731; doi:10.1371/journal.pone.0108510)
Supplement: Table S4 — Full list of 162 (159 unique) GO terms in the biological process (BP) category at all levels (GOTERM_BP_ALL) enriched by the 96 DEGs identified throughout ESC differentiation. DAVID was used for the analysis using the 96 annotated genes differentially expressed throughout ESC differentiation (see text and Table S3 for details). The Mus musculus (mouse) whole genome was used as background. Statistical enrichment was determined through a modified Fisher's exact test (p<0.05) and count threshold >4. The column under “Count” indicates the number of DEGs involved in the specific GO term, while the column under “%” indicates the number of DEGs involved in the GO term as a percentage of the total number of DEGs (96). (XLSX) [file pone.0108510.s004.xlsx]

## Sheet: 162 GO terms (96 IDs, 4, 0.05)
Term	Name	Count	%	p-Value	Fold Enrichment
GO:0035295	tube development	15	15.625	2.07321e-10	9.97405
GO:0007275	multicellular organismal development	39	40.625	8.58673e-10	2.71566
GO:0001944	vasculature development	14	14.5833	1.24445e-09	9.83042
GO:0048754	branching morphogenesis of a tube	10	10.4167	2.33834e-09	18.8756
GO:0035239	tube morphogenesis	12	12.5	2.81758e-09	12.3188
GO:0032502	developmental process	39	40.625	1.00096e-08	2.49588
GO:0001568	blood vessel development	13	13.5417	1.06843e-08	9.35271
GO:0048514	blood vessel morphogenesis	12	12.5	1.31051e-08	10.639
GO:0001763	morphogenesis of a branching structure	10	10.4167	3.21725e-08	14.0435
GO:0048468	cell development	18	18.75	3.77379e-08	5.17149
GO:0048731	system development	32	33.3333	5.4251e-08	2.77128
GO:0048856	anatomical structure development	33	34.375	7.03824e-08	2.66955
GO:0048513	organ development	28	29.1667	1.73201e-07	2.95563
GO:0001569	patterning of blood vessels	6	6.25	1.94162e-07	43.8858
GO:0009653	anatomical structure morphogenesis	22	22.9167	5.67786e-07	3.46674
GO:0001525	angiogenesis	9	9.375	7.80951e-07	11.8789
GO:0007399	nervous system development	19	19.7917	8.95263e-07	3.90553
GO:0006928	cell motion	13	13.5417	9.06642e-07	6.21815
GO:0016477	cell migration	11	11.4583	9.1033e-07	8.04573
GO:0014032	neural crest cell development	6	6.25	1.04208e-06	31.9169
GO:0014033	neural crest cell differentiation	6	6.25	1.04208e-06	31.9169
GO:0009888	tissue development	16	16.6667	2.24761e-06	4.40234
GO:0007167	enzyme linked receptor protein signaling pathway	11	11.4583	2.91145e-06	7.07317
GO:0030154	cell differentiation	25	26.0417	3.13261e-06	2.79706
GO:0003007	heart morphogenesis	7	7.29167	3.58298e-06	16.6054
GO:0048870	cell motility	11	11.4583	4.13933e-06	6.79921
GO:0051674	localization of cell	11	11.4583	4.13933e-06	6.79921
GO:0007507	heart development	10	10.4167	4.31262e-06	7.87189
GO:0009887	organ morphogenesis	15	15.625	4.9906e-06	4.43291
GO:0040011	locomotion	12	12.5	5.73471e-06	5.78714
GO:0014031	mesenchymal cell development	6	6.25	6.33308e-06	22.4098
GO:0048869	cellular developmental process	25	26.0417	6.50386e-06	2.68251
GO:0048762	mesenchymal cell differentiation	6	6.25	7.80396e-06	21.4951
GO:0060485	mesenchyme development	6	6.25	8.63306e-06	21.0652
GO:0006355	regulation of transcription, DNA-dependent	23	23.9583	1.24046e-05	2.75597
GO:0051252	regulation of RNA metabolic process	23	23.9583	1.58801e-05	2.71337
GO:0060429	epithelium development	10	10.4167	2.06626e-05	6.47761
GO:0007389	pattern specification process	10	10.4167	2.98876e-05	6.1811
GO:0048646	anatomical structure formation involved in morphogenesis	11	11.4583	3.6582e-05	5.29034
GO:0030324	lung development	7	7.29167	3.71331e-05	11.0703
GO:0030323	respiratory tube development	7	7.29167	4.10675e-05	10.8744
GO:0048729	tissue morphogenesis	9	9.375	5.62466e-05	6.63819
GO:0031325	positive regulation of cellular metabolic process	14	14.5833	5.72972e-05	3.81616
GO:0048010	vascular endothelial growth factor receptor signaling pathway	4	4.16667	5.96997e-05	50.1552
GO:0060541	respiratory system development	7	7.29167	6.9113e-05	9.9097
GO:0009893	positive regulation of metabolic process	14	14.5833	0.000103978	3.59825
GO:0045893	positive regulation of transcription, DNA-dependent	11	11.4583	0.00010908	4.64177
GO:0051254	positive regulation of RNA metabolic process	11	11.4583	0.000115717	4.60853
GO:0003006	reproductive developmental process	9	9.375	0.000116006	5.98443
GO:0006357	regulation of transcription from RNA polymerase II promoter	13	13.5417	0.000159159	3.70465
GO:0001655	urogenital system development	7	7.29167	0.000170124	8.41646
GO:0045944	positive regulation of transcription from RNA polymerase II promoter	10	10.4167	0.000176521	4.90344
GO:0022008	neurogenesis	12	12.5	0.000198728	3.92275
GO:0010604	positive regulation of macromolecule metabolic process	13	13.5417	0.00020494	3.60515
GO:0007420	brain development	9	9.375	0.000210701	5.48573
GO:0035113	embryonic appendage morphogenesis	6	6.25	0.00021368	10.8583
GO:0030326	embryonic limb morphogenesis	6	6.25	0.00021368	10.8583
GO:0007417	central nervous system development	10	10.4167	0.000221206	4.75727
GO:0001656	metanephros development	5	5.20833	0.000312939	15.133
GO:0045941	positive regulation of transcription	11	11.4583	0.000318913	4.06521
GO:0030182	neuron differentiation	10	10.4167	0.000393198	4.39958
GO:0010628	positive regulation of gene expression	11	11.4583	0.000394892	3.95692
GO:0001947	heart looping	4	4.16667	0.000406169	27.0066
GO:0048610	reproductive cellular process	7	7.29167	0.000424549	7.1029
GO:0002009	morphogenesis of an epithelium	7	7.29167	0.000424549	7.1029
GO:0032501	multicellular organismal process	40	41.6667	0.000441131	1.62202
GO:0048699	generation of neurons	11	11.4583	0.000455908	3.88526
GO:0035107	appendage morphogenesis	6	6.25	0.000470343	9.15878
GO:0035108	limb morphogenesis	6	6.25	0.000470343	9.15878
GO:0008283	cell proliferation	8	8.33333	0.000473704	5.68561
GO:0048736	appendage development	6	6.25	0.000550011	8.85092
GO:0060173	limb development	6	6.25	0.000550011	8.85092
GO:0045935	positive regulation of nucleobase, nucleoside, nucleotide and nucleic acid metabolic process	11	11.4583	0.000557774	3.78623
GO:0051173	positive regulation of nitrogen compound metabolic process	11	11.4583	0.000708463	3.67106
GO:0007169	transmembrane receptor protein tyrosine kinase signaling pathway	7	7.29167	0.00073557	6.40001
GO:0010557	positive regulation of macromolecule biosynthetic process	11	11.4583	0.000750988	3.64335
GO:0048608	reproductive structure development	6	6.25	0.000821587	8.10199
GO:0045449	regulation of transcription	25	26.0417	0.000895424	1.97062
GO:0048522	positive regulation of cellular process	18	18.75	0.000912905	2.39377
GO:0031328	positive regulation of cellular biosynthetic process	11	11.4583	0.00102439	3.49814
GO:0009891	positive regulation of biosynthetic process	11	11.4583	0.00109676	3.46674
GO:0000904	cell morphogenesis involved in differentiation	7	7.29167	0.00122904	5.79624
GO:0022612	gland morphogenesis	5	5.20833	0.00127431	10.449
GO:0031175	neuron projection development	7	7.29167	0.00141775	5.63671
GO:0001657	ureteric bud development	4	4.16667	0.00168105	16.7184
GO:0001570	vasculogenesis	4	4.16667	0.00179985	16.3296
GO:0001654	eye development	6	6.25	0.00190185	6.70866
GO:0019219	regulation of nucleobase, nucleoside, nucleotide and nucleic acid metabolic process	25	26.0417	0.00195067	1.8651
GO:0031323	regulation of cellular metabolic process	28	29.1667	0.00197983	1.76425
GO:0001667	ameboidal cell migration	4	4.16667	0.00205289	15.6038
GO:0051171	regulation of nitrogen compound metabolic process	25	26.0417	0.00217935	1.85016
GO:0007409	axonogenesis	6	6.25	0.00224031	6.46171
GO:0007411	axon guidance	5	5.20833	0.00224824	8.95629
GO:0010556	regulation of macromolecule biosynthetic process	25	26.0417	0.00229553	1.84317
GO:0080090	regulation of primary metabolic process	27	28.125	0.00234973	1.77383
GO:0048523	negative regulation of cellular process	16	16.6667	0.00240343	2.35628
GO:0060255	regulation of macromolecule metabolic process	27	28.125	0.00256197	1.76327
GO:0001503	ossification	5	5.20833	0.00298892	8.28034
GO:0010468	regulation of gene expression	25	26.0417	0.00300971	1.80674
GO:0001822	kidney development	5	5.20833	0.00309189	8.20295
GO:0048812	neuron projection morphogenesis	6	6.25	0.00312161	5.98443
GO:0048518	positive regulation of biological process	18	18.75	0.00344908	2.1164
GO:0048667	cell morphogenesis involved in neuron differentiation	6	6.25	0.00360308	5.78714
GO:0031326	regulation of cellular biosynthetic process	25	26.0417	0.00370309	1.77891
GO:0006350	transcription	20	20.8333	0.00377842	1.9813
GO:0009889	regulation of biosynthetic process	25	26.0417	0.00388597	1.77245
GO:0048598	embryonic morphogenesis	8	8.33333	0.00403881	3.91183
GO:0022603	regulation of anatomical structure morphogenesis	6	6.25	0.00404335	5.6324
GO:0009790	embryonic development	11	11.4583	0.00422569	2.88205
GO:0060348	bone development	5	5.20833	0.00438885	7.43827
GO:0019222	regulation of metabolic process	28	29.1667	0.004415	1.6707
GO:0040007	growth	6	6.25	0.00462105	5.4573
GO:0048732	gland development	6	6.25	0.00503745	5.34649
GO:0050678	regulation of epithelial cell proliferation	4	4.16667	0.00534358	11.1456
GO:0001501	skeletal system development	7	7.29167	0.00535017	4.31159
GO:0048858	cell projection morphogenesis	6	6.25	0.00559463	5.21415
GO:0048666	neuron development	7	7.29167	0.00600809	4.20823
GO:0043010	camera-type eye development	5	5.20833	0.00617579	6.75166
GO:0048519	negative regulation of biological process	16	16.6667	0.0065366	2.11817
GO:0032990	cell part morphogenesis	6	6.25	0.00683753	4.9682
GO:0003002	regionalization	6	6.25	0.00710756	4.92177
GO:0000902	cell morphogenesis	7	7.29167	0.0078502	3.97671
GO:0016265	death	9	9.375	0.00865228	3.0441
GO:0030030	cell projection organization	7	7.29167	0.00910778	3.85205
GO:0045165	cell fate commitment	5	5.20833	0.00945092	5.97086
GO:0007178	transmembrane receptor protein serine/threonine kinase signaling pathway	4	4.16667	0.0096395	9.00222
GO:0007155	cell adhesion	9	9.375	0.0134089	2.8162
GO:0022610	biological adhesion	9	9.375	0.0135417	2.81119
GO:0032989	cellular component morphogenesis	7	7.29167	0.0141016	3.50086
GO:0042445	hormone metabolic process	4	4.16667	0.0141889	7.80192
GO:0050793	regulation of developmental process	9	9.375	0.0143586	2.78149
GO:0030900	forebrain development	5	5.20833	0.0145471	5.25578
GO:0040008	regulation of growth	6	6.25	0.014635	4.11429
GO:0007423	sensory organ development	6	6.25	0.0148612	4.09829
GO:0012501	programmed cell death	8	8.33333	0.0169907	2.96902
GO:0007281	germ cell development	4	4.16667	0.0192644	6.95221
GO:0045137	development of primary sexual characteristics	4	4.16667	0.0208012	6.75166
GO:0009987	cellular process	62	64.5833	0.0211568	1.17636
GO:0051270	regulation of cell motion	4	4.16667	0.0224036	6.56236
GO:0022414	reproductive process	9	9.375	0.0230195	2.54821
GO:0000003	reproduction	9	9.375	0.0238118	2.53187
GO:0008219	cell death	8	8.33333	0.0238231	2.76991
GO:0060562	epithelial tube morphogenesis	4	4.16667	0.0246425	6.32588
GO:0050794	regulation of cellular process	45	46.875	0.0280738	1.26919
GO:0007156	homophilic cell adhesion	4	4.16667	0.0282196	6.00148
GO:0051239	regulation of multicellular organismal process	10	10.4167	0.0302474	2.25634
GO:0043009	chordate embryonic development	7	7.29167	0.0311207	2.91877
GO:0042127	regulation of cell proliferation	8	8.33333	0.0315366	2.61031
GO:0030855	epithelial cell differentiation	4	4.16667	0.0320584	5.70872
GO:0009792	embryonic development ending in birth or egg hatching	7	7.29167	0.032378	2.8913
GO:0010817	regulation of hormone levels	4	4.16667	0.0354561	5.48573
GO:0007548	sex differentiation	4	4.16667	0.0368654	5.40133
GO:0051093	negative regulation of developmental process	5	5.20833	0.0385155	3.8837
GO:0034645	cellular macromolecule biosynthetic process	21	21.875	0.0408983	1.53728
GO:0060537	muscle tissue development	4	4.16667	0.041264	5.16304
GO:0050789	regulation of biological process	46	47.9167	0.0419744	1.23433
GO:0009059	macromolecule biosynthetic process	21	21.875	0.0421632	1.53217
GO:0010467	gene expression	22	22.9167	0.0439802	1.50212
GO:0043066	negative regulation of apoptosis	5	5.20833	0.0457124	3.67245
GO:0006915	apoptosis	7	7.29167	0.0467994	2.64259
GO:0043069	negative regulation of programmed cell death	5	5.20833	0.0486681	3.5972
GO:0060548	negative regulation of cell death	5	5.20833	0.0492717	3.58251
