# Supplementary material for: Transcriptomic Characterization of C57BL/6 Mouse Embryonic Stem Cell Differentiation and Its Modulation by Developmental Toxicants
Source: PLoS One. 2014 Sep 23;9(9):e108510. doi: 10.1371/journal.pone.0108510 (PMC4172731; doi:10.1371/journal.pone.0108510)
Supplement: Table S6 — List of 6 GO terms in the biological process (BP) category at all levels (GOTERM_BP_ALL) enriched by the 161 DEGs induced by MBP exposure. DAVID was used for the analysis using 8 unique DAVID IDs (annotated genes) mapped from the 161 DEGs induced by VPA. The Mus musculus (mouse) whole genome was used as background. Statistical enrichment was determined through a modified Fisher's exact test (p<0.05) and count threshold >4. The column under “Count” indicates the number of DEGs involved in the specific GO term, while the column under “%” indicates the number of DEGs involved in the GO term as a percentage of the total number of annotated genes (8). (XLSX) [file pone.0108510.s006.xlsx]

## Sheet: MBP_6 go terms
Term	Name	Count	%	p-Value	Fold Enrichment
GO:0050794	regulation of cellular process	6	75	0.016055	2.28454
GO:0050789	regulation of biological process	6	75	0.0205991	2.17349
GO:0065007	biological regulation	6	75	0.0269476	2.05983
GO:0048856	anatomical structure development	4	50	0.0278799	4.36836
GO:0032501	multicellular organismal process	5	62.5	0.0324705	2.73716
GO:0007275	multicellular organismal development	4	50	0.0419331	3.76015
